# Supplementary material for: Microbe-Responsive Proteomes During Plant–Microbe Interactions Between Rice Genotypes and the Multifunctional Methylobacterium oryzae CBMB20
Source: Rice (N Y). 2023 May 5;16:23. doi: 10.1186/s12284-023-00639-y (PMC10163190; doi:10.1186/s12284-023-00639-y)
Supplement: Supplementary file 2 — Additional file 2. Table S1. List of significant differentially abundant proteins among treatment comparison. [file 12284_2023_639_MOESM2_ESM.xlsx]

## Sheet: Sheet1
List of significant differentially abundant proteins among treatment comparisons
	IR29-NI and IR29-I										FL478-NI and FL478-I										IR29-I and FL478-I										IR29-NI and FL478-NI
	Up-regulation				Down-regulation						Up-regulation				Down-regulation						Up-regulation				Down-regulation						Up-regulation				Down-regulation
	Accessions	Fold Change	p-value		Accessions	Fold Change	p-value				Accessions	Fold Change	p-value		Accessions	Fold Change	p-value				Accessions	Fold Change	p-value		Accessions	Fold Change	p-value				Accessions	Fold Change	p-value		Accessions	Fold Change	p-value
P0C360	P0C360|PSAC_ORYSI	1.78882	0.0449565	A2YVG3	A2YVG3|A2YVG3_ORYSI	0.570228	0.0458565			A2XVD7	A2XVD7|A2XVD7_ORYSI	2.21984	0.0167438	A2WXB2	A2WXB2|F16P2_ORYSI	0.641273	0.000576038			B8B9C5	B8B9C5|B8B9C5_ORYSI	1.58108	0.0273062	B8BNI2	B8BNI2|B8BNI2_ORYSI	0.470777	0.013443			A2WWR4	A2WWR4|A2WWR4_ORYSI	1.93336	0.0226492	B8AXH7	B8AXH7|B8AXH7_ORYSI	0.531807	0.034269
B8BNI2	B8BNI2|B8BNI2_ORYSI	2.43922	0.00542351	A2Y7L1	A2Y7L1|A2Y7L1_ORYSI	0.455124	0.0205554			A2YM28	A2YM28|A2YM28_ORYSI	2.12985	0.0275609	B8B9S9	B8B9S9|B8B9S9_ORYSI	0.463835	0.0412434			B8B5H7	B8B5H7|B8B5H7_ORYSI	1.6412	0.00107714	P0C2Y9	P0C2Y9|ATPF_ORYSI	0.494329	0.0369662			A2YUR3	A2YUR3|A2YUR3_ORYSI	1.80468	0.027553	A2YIW7	A2YIW7|TRXH_ORYSI	0.538985	0.0220635
A2XZ01	A2XZ01|A2XZ01_ORYSI	1.51993	0.00797343	A2YL83	A2YL83|A2YL83_ORYSI	0.595082	0.00324664			B8AXG9	B8AXG9|B8AXG9_ORYSI	1.89654	0.0276996	A2YIW7	A2YIW7|TRXH_ORYSI	0.314373	0.0294674							A2X8M1	A2X8M1|A2X8M1_ORYSI	0.541484	0.000120765			A2Z5D5	A2Z5D5|A2Z5D5_ORYSI	1.76898	0.00883572	A2Z620	A2Z620|A2Z620_ORYSI	0.24792	0.0121996
A2YY59	A2YY59|A2YY59_ORYSI	1.69383	0.0344689	A2ZM43	A2ZM43|A2ZM43_ORYSI	0.640961	0.005167			B8B879	B8B879|B8B879_ORYSI	1.7232	0.0391725	A2YUR3	A2YUR3|A2YUR3_ORYSI	0.530892	0.0070146							B8B7H0	B8B7H0|B8B7H0_ORYSI	0.587103	0.0205463			A2Y7A6	A2Y7A6|A2Y7A6_ORYSI	1.94872	0.00253951	B8AA84	B8AA84|B8AA84_ORYSI	0.57918	0.00803605
P0C2Y9	P0C2Y9|ATPF_ORYSI	1.86355	0.0192658	A2WQF7	A2WQF7|A2WQF7_ORYSI	0.59881	0.0358262			A2WJU9	A2WJU9|A2WJU9_ORYSI	1.50887	0.0204514	B8B1K3	B8B1K3|B8B1K3_ORYSI	0.646451	0.0192439							A2YLT1	A2YLT1|A2YLT1_ORYSI	0.645805	0.0280625			B8AE10	B8AE10|B8AE10_ORYSI	1.91486	0.0026595	A2XVD7	A2XVD7|A2XVD7_ORYSI	0.389326	0.0116227
A2Z3G7	A2Z3G7|A2Z3G7_ORYSI	1.5025	0.0358123	A2XEN9	A2XEN9|A2XEN9_ORYSI	0.635766	0.00313265			B8A753	B8A753|B8A753_ORYSI	2.79707	0.0336843	B8A6Y6	B8A6Y6|B8A6Y6_ORYSI	0.633749	0.0380319							A2WZT1	A2WZT1|FENR2_ORYSI	0.601715	0.0174938			B8BID6	B8BID6|B8BID6_ORYSI	1.79127	0.00815106	A2Z764	A2Z764|A2Z764_ORYSI	0.507721	0.0313076
A2YE72	A2YE72|A2YE72_ORYSI	1.50741	0.010343							A2WXB0	A2WXB0|A2WXB0_ORYSI	1.52657	0.0118278	B8AP09	B8AP09|B8AP09_ORYSI	0.357233	0.0383902							A2YPM1	A2YPM1|A2YPM1_ORYSI	0.557213	0.0340573			A2X1M1	A2X1M1|A2X1M1_ORYSI	3.106	0.0367018	A2XDL4	A2XDL4|A2XDL4_ORYSI	0.387221	0.0098032
A2YC62	A2YC62|A2YC62_ORYSI	1.75852	0.0295008							B8AM48	B8AM48|B8AM48_ORYSI	1.62028	0.0475748	P0C481	P0C481|RR2_ORYSI	0.356458	0.023939							A2Z620	A2Z620|A2Z620_ORYSI	0.32239	0.0157277			B8B6M5	B8B6M5|B8B6M5_ORYSI	1.84648	0.0271552	A2Y7L1	A2Y7L1|A2Y7L1_ORYSI	0.461313	0.0324962
B8B107	B8B107|B8B107_ORYSI	1.73388	0.025651							A2YY32	A2YY32|A2YY32_ORYSI	1.69053	0.0290939	A2Y3Z4	A2Y3Z4|A2Y3Z4_ORYSI	0.642318	0.0181648							B8ADR9	B8ADR9|B8ADR9_ORYSI	0.577017	0.00359117			B8AR31	B8AR31|B8AR31_ORYSI	1.50831	0.0438796	A2ZLP9	A2ZLP9|A2ZLP9_ORYSI	0.520601	0.0392166
B8AB01	B8AB01|B8AB01_ORYSI	2.07739	0.00662169							B8AT02	B8AT02|B8AT02_ORYSI	1.62903	0.000203189	A2X0V4	A2X0V4|A2X0V4_ORYSI	0.55165	0.00640398							P0C496	P0C496|RK2_ORYSI	0.62325	0.0460177			B8AB01	B8AB01|B8AB01_ORYSI	1.79393	0.0118316	B8ATR3	B8ATR3|B8ATR3_ORYSI	0.542538	0.0024204
A2X8M1	A2X8M1|A2X8M1_ORYSI	1.61188	0.0292305							A2XZ41	A2XZ41|A2XZ41_ORYSI	1.88018	0.0438949	A2Z9L8	A2Z9L8|A2Z9L8_ORYSI	0.564741	0.0143458							A2YIW7	A2YIW7|TRXH_ORYSI	0.314799	0.0216238			A2YY14	A2YY14|A2YY14_ORYSI	1.52772	0.0416443	B8AJE7	B8AJE7|B8AJE7_ORYSI	0.598989	0.0458458
B8B7H0	B8B7H0|B8B7H0_ORYSI	1.62976	0.00386332							A2ZJA7	A2ZJA7|A2ZJA7_ORYSI	1.678	0.0380538	A2ZDY4	A2ZDY4|A2ZDY4_ORYSI	0.619834	0.0154096							A2XMW9	A2XMW9|A2XMW9_ORYSI	0.636884	0.000305878			B8AAS7	B8AAS7|B8AAS7_ORYSI	1.80165	0.034908	A2YL83	A2YL83|A2YL83_ORYSI	0.38758	0.028533
A2WMV6	A2WMV6|A2WMV6_ORYSI	1.57033	0.044265							B8B4H5	B8B4H5|SYAP_ORYSI	1.95919	0.0267935	B8BA11	B8BA11|B8BA11_ORYSI	0.658224	0.0494125							A2WPC2	A2WPC2|A2WPC2_ORYSI	0.533833	0.00103504			A2Y473	A2Y473|A2Y473_ORYSI	1.51718	0.0402822	A2XAQ0	A2XAQ0|A2XAQ0_ORYSI	0.528995	0.00691543
A2WJU9	A2WJU9|A2WJU9_ORYSI	2.15544	0.000384531							A2Y7J4	A2Y7J4|A2Y7J4_ORYSI	2.02385	0.0218449	B8BDP7	B8BDP7|B8BDP7_ORYSI	0.619254	0.00432834							A2YWD9	A2YWD9|A2YWD9_ORYSI	0.603237	0.0273976			A2YSQ3	A2YSQ3|A2YSQ3_ORYSI	1.61668	0.0216131	B8B6B4	B8B6B4|B8B6B4_ORYSI	0.582512	0.033693
A2YGN4	A2YGN4|A2YGN4_ORYSI	2.01873	0.0480793							B8BMU1	B8BMU1|B8BMU1_ORYSI	2.79736	0.0211227	B8AHM8	B8AHM8|B8AHM8_ORYSI	0.478612	0.018667							B8AEH4	B8AEH4|B8AEH4_ORYSI	0.629523	0.0178273			A2XNC0	A2XNC0|A2XNC0_ORYSI	1.63518	0.0131196	A2WXV8	A2WXV8|SCRK1_ORYSI	0.562932	0.0413487
A2X9V8	A2X9V8|A2X9V8_ORYSI	1.63041	0.00373921							B8B9C5	B8B9C5|B8B9C5_ORYSI	2.37632	0.0202033	P0C316	P0C316|CYB6_ORYSI	0.572268	0.0379927							A2WW27	A2WW27|A2WW27_ORYSI	0.419004	0.0367395			A2X813	A2X813|A2X813_ORYSI	2.50088	0.00149648	B8B5T6	B8B5T6|B8B5T6_ORYSI	0.502674	0.0400318
P0C357	P0C357|PSAB_ORYSI	1.63987	0.00326166							A2X208	A2X208|OEP80_ORYSI	1.89833	0.000115031	A2WYX1	A2WYX1|A2WYX1_ORYSI	0.537709	0.0186072							A2X335	A2X335|A2X335_ORYSI	0.637678	0.0262221			B8AVZ8	B8AVZ8|B8AVZ8_ORYSI	1.55149	0.0027326	A2YBG8	A2YBG8|A2YBG8_ORYSI	0.590078	0.0232372
B8ADR9	B8ADR9|B8ADR9_ORYSI	1.64178	0.0038661							B8B893	B8B893|B8B893_ORYSI	1.66753	0.0434388	A2XZK1	A2XZK1|A2XZK1_ORYSI	0.487482	0.0167262							A2Z9L8	A2Z9L8|A2Z9L8_ORYSI	0.536212	0.00863998			B8BP98	B8BP98|B8BP98_ORYSI	2.37124	0.0336109	A2YAZ8	A2YAZ8|A2YAZ8_ORYSI	0.420123	0.00129086
B8BJI2	B8BJI2|B8BJI2_ORYSI	1.56886	0.017043							A2WYG9	A2WYG9|TOM20_ORYSI	2.03392	0.000127149	A2WN65	A2WN65|A2WN65_ORYSI	0.420375	0.0308665							B8B5W7	B8B5W7|B8B5W7_ORYSI	0.627309	0.0433195			A2YL56	A2YL56|A2YL56_ORYSI	2.26789	0.0147722	B8ACR9	B8ACR9|B8ACR9_ORYSI	0.44725	0.0430768
B8AKV0	B8AKV0|B8AKV0_ORYSI	1.64762	0.0382039							B8AI46	B8AI46|B8AI46_ORYSI	1.66291	0.0436461	B8A8N0	B8A8N0|B8A8N0_ORYSI	0.573176	0.00804609							A2XBF5	A2XBF5|A2XBF5_ORYSI	0.489837	0.0210515			B8AEK0	B8AEK0|B8AEK0_ORYSI	1.91529	0.0253572	B8B4A1	B8B4A1|B8B4A1_ORYSI	0.457609	0.0131958
A2X9K1	A2X9K1|A2X9K1_ORYSI	1.67281	0.0105381											A2X813	A2X813|A2X813_ORYSI	0.408501	0.000454533							B8AAX3	B8AAX3|B8AAX3_ORYSI	0.644108	0.00246329			A2XLQ3	A2XLQ3|A2XLQ3_ORYSI	2.46039	0.0491336	B8ANZ3	B8ANZ3|B8ANZ3_ORYSI	0.332389	0.0343393
B8AIG1	B8AIG1|B8AIG1_ORYSI	1.67695	0.0463771											B8BCC6	B8BCC6|B8BCC6_ORYSI	0.549664	0.00107022							A2XC41	A2XC41|A2XC41_ORYSI	0.385152	0.0194555			P0C481	P0C481|RR2_ORYSI	2.86601	0.0200577	A2WX82	A2WX82|A2WX82_ORYSI	0.56235	0.00127881
A2XDW2	A2XDW2|A2XDW2_ORYSI	2.16094	0.000624585											A2XTX6	A2XTX6|A2XTX6_ORYSI	0.594613	0.035526							A2XGS7	A2XGS7|A2XGS7_ORYSI	0.379817	0.0240345			A2XAH0	A2XAH0|A2XAH0_ORYSI	1.60748	0.00826808	B8A797	B8A797|B8A797_ORYSI	0.197569	0.0107518
B8APG3	B8APG3|B8APG3_ORYSI	1.55807	0.0376097											B8BFP6	B8BFP6|B8BFP6_ORYSI	0.558676	0.040965							A2WZD6	A2WZD6|A2WZD6_ORYSI	0.530129	0.00390917			A2XM15	A2XM15|A2XM15_ORYSI	1.73147	0.000513817	A2Y2Z1	A2Y2Z1|A2Y2Z1_ORYSI	0.646412	0.00978067
A2YM28	A2YM28|A2YM28_ORYSI	1.50251	0.0438478											A2Y5M6	A2Y5M6|A2Y5M6_ORYSI	0.474582	0.000489448							A2WJL4	A2WJL4|A2WJL4_ORYSI	0.64593	0.030417			B8AU72	B8AU72|B8AU72_ORYSI	1.55921	0.0280923	B8B031	B8B031|B8B031_ORYSI	0.469534	0.034789
A2ZLU3	A2ZLU3|A2ZLU3_ORYSI	1.93197	0.00118331											B8AK72	B8AK72|B8AK72_ORYSI	0.550098	0.0428232							A2XGC1	A2XGC1|A2XGC1_ORYSI	0.648527	0.0459538			B8B894	B8B894|B8B894_ORYSI	2.2049	0.0291407	B8AVM5	B8AVM5|B8AVM5_ORYSI	0.557718	0.036145
B8AVZ8	B8AVZ8|B8AVZ8_ORYSI	2.02368	0.0268658											A2Y986	A2Y986|A2Y986_ORYSI	0.55425	0.0180153							B8B2A2	B8B2A2|B8B2A2_ORYSI	0.485644	0.0096804			B8B2U7	B8B2U7|B8B2U7_ORYSI	1.93789	0.0018317	A2Z3Y6	A2Z3Y6|A2Z3Y6_ORYSI	0.475466	0.0166576
A2XMW9	A2XMW9|A2XMW9_ORYSI	1.53771	0.000440737											A2ZLS4	A2ZLS4|DAPF_ORYSI	0.367487	0.0294598							P0C339	P0C339|NDHJ_ORYSI	0.610308	0.0408198			B8AWD9	B8AWD9|B8AWD9_ORYSI	1.99124	0.000262326	B8AH37	B8AH37|B8AH37_ORYSI	0.483094	0.0145192
A2WJR2	A2WJR2|A2WJR2_ORYSI	1.51752	0.0312954											B8AGR5	B8AGR5|B8AGR5_ORYSI	0.521914	0.0261411							B8AY77	B8AY77|B8AY77_ORYSI	0.659137	0.00918634							B8AI28	B8AI28|B8AI28_ORYSI	0.592104	0.0224136
A2XA86	A2XA86|A2XA86_ORYSI	1.54052	0.0210437											B8AIS2	B8AIS2|B8AIS2_ORYSI	0.47505	0.000582152							A2XY71	A2XY71|A2XY71_ORYSI	0.63378	0.0447228							A2Y3I6	A2Y3I6|A2Y3I6_ORYSI	0.592191	0.0197541
A2WZD6	A2WZD6|A2WZD6_ORYSI	1.91051	0.0247794											B8B8V4	B8B8V4|B8B8V4_ORYSI	0.64066	0.000263649							A2Z1N0	A2Z1N0|A2Z1N0_ORYSI	0.54618	0.0338923							A2XZY2	A2XZY2|A2XZY2_ORYSI	0.57763	0.0253965
B8BIC2	B8BIC2|B8BIC2_ORYSI	1.68299	0.0340195											A2XF22	A2XF22|A2XF22_ORYSI	0.403717	0.0240071							A2XCL6	A2XCL6|A2XCL6_ORYSI	0.626094	0.00085133							A2XZ41	A2XZ41|A2XZ41_ORYSI	0.370445	0.0175711
A2YWD9	A2YWD9|A2YWD9_ORYSI	1.93739	0.0456523											B8AFL1	B8AFL1|B8AFL1_ORYSI	0.58175	0.000146184							P0C316	P0C316|CYB6_ORYSI	0.62664	0.0473389							B8BE47	B8BE47|B8BE47_ORYSI	0.563982	0.0219782
B8BN80	B8BN80|B8BN80_ORYSI	3.55727	0.014457											B8A8X1	B8A8X1|B8A8X1_ORYSI	0.366764	0.0254611							A2YN39	A2YN39|A2YN39_ORYSI	0.658398	0.00265582							B8BD60	B8BD60|B8BD60_ORYSI	0.597149	0.00242128
B8BPN4	B8BPN4|B8BPN4_ORYSI	2.13317	0.0160186																					A2YKQ6	A2YKQ6|A2YKQ6_ORYSI	0.564365	0.000150734							B8B8K7	B8B8K7|B8B8K7_ORYSI	0.541574	0.0393162
B8BP98	B8BP98|B8BP98_ORYSI	3.66129	0.0182927																					B8B3U4	B8B3U4|B8B3U4_ORYSI	0.483616	0.0411091							B8BIB8	B8BIB8|B8BIB8_ORYSI	0.451528	0.0115995
B8BH96	B8BH96|B8BH96_ORYSI	1.62802	0.0010603																					B8BH45	B8BH45|B8BH45_ORYSI	0.652461	0.00673163							B8AI32	B8AI32|B8AI32_ORYSI	0.639501	0.0068464
A2YL56	A2YL56|A2YL56_ORYSI	2.68746	0.0453575																					A2Z7B3	A2Z7B3|GME1_ORYSI	0.557477	0.00361652							A2XMV1	A2XMV1|DHE1_ORYSI	0.556762	0.0182844
A2YN39	A2YN39|A2YN39_ORYSI	2.03849	0.0208879																					B8AJE7	B8AJE7|B8AJE7_ORYSI	0.517374	0.0293446							B8ABW4	B8ABW4|B8ABW4_ORYSI	0.594251	0.00208856
A2YML2	A2YML2|A2YML2_ORYSI	2.09912	0.00157051																					A2YXF8	A2YXF8|A2YXF8_ORYSI	0.576723	0.0235779							A2XCU8	A2XCU8|A2XCU8_ORYSI	0.394905	0.0257228
A2WW27	A2WW27|A2WW27_ORYSI	2.45662	0.0332459																					A2WSX8	A2WSX8|A2WSX8_ORYSI	0.470732	6.0384e-05							A2WSL8	A2WSL8|A2WSL8_ORYSI	0.38531	0.000665687
A2YLQ7	A2YLQ7|A2YLQ7_ORYSI	2.07646	0.00748655																					A2YIS2	A2YIS2|A2YIS2_ORYSI	0.624479	0.000606155							A2YMB7	A2YMB7|A2YMB7_ORYSI	0.181619	0.0359515
A2YL94	A2YL94|A2YL94_ORYSI	1.99746	0.00218572																					B8A8X3	B8A8X3|B8A8X3_ORYSI	0.359912	1.9825e-05							A2XUT7	A2XUT7|A2XUT7_ORYSI	0.568685	0.00188049
A2X335	A2X335|A2X335_ORYSI	1.58619	0.0174405																					B8ABA7	B8ABA7|B8ABA7_ORYSI	0.64787	0.0211507							B8B7K4	B8B7K4|B8B7K4_ORYSI	0.413824	0.0470678
B8B4H5	B8B4H5|SYAP_ORYSI	2.22396	0.0162455																					B8AYE1	B8AYE1|B8AYE1_ORYSI	0.629629	0.0239983							B8AWT0	B8AWT0|B8AWT0_ORYSI	0.587315	0.00202236
B8B267	B8B267|B8B267_ORYSI	1.6928	0.0171259																					A2YS08	A2YS08|A2YS08_ORYSI	0.511678	0.0423148							B8AWA3	B8AWA3|B8AWA3_ORYSI	0.574913	0.0421553
B8A7T9	B8A7T9|B8A7T9_ORYSI	2.33664	0.00317245																					A2Y2Y4	A2Y2Y4|A2Y2Y4_ORYSI	0.625637	0.0124082							B8ACZ8	B8ACZ8|B8ACZ8_ORYSI	0.562623	0.0192019
A2Y8Y0	A2Y8Y0|A2Y8Y0_ORYSI	2.11947	0.00727405																					A2XNY1	A2XNY1|A2XNY1_ORYSI	0.636556	0.0190051							B8ACZ5	B8ACZ5|B8ACZ5_ORYSI	0.385071	0.0219641
A2X6L9	A2X6L9|A2X6L9_ORYSI	1.88497	0.0257241																					A2XPF9	A2XPF9|A2XPF9_ORYSI	0.50054	0.0245647							B8ARC8	B8ARC8|B8ARC8_ORYSI	0.407687	0.0407295
B8AP72	B8AP72|B8AP72_ORYSI	2.4577	0.0105228																					B8ACN2	B8ACN2|B8ACN2_ORYSI	0.553723	0.0284935							A2YB92	A2YB92|A2YB92_ORYSI	0.573068	0.00927402
A2ZHU8	A2ZHU8|A2ZHU8_ORYSI	1.60472	0.0397571																					A2Z3I8	A2Z3I8|A2Z3I8_ORYSI	0.473568	0.00672622							A2Z5G9	A2Z5G9|A2Z5G9_ORYSI	0.502286	0.00192368
A2YAB3	A2YAB3|A2YAB3_ORYSI	2.26774	0.0249486																					A2XAQ0	A2XAQ0|A2XAQ0_ORYSI	0.525118	0.0194566							B8B9T3	B8B9T3|B8B9T3_ORYSI	0.538163	0.00235929
B8AQE5	B8AQE5|B8AQE5_ORYSI	1.58437	0.027337																					A2X7Q5	A2X7Q5|A2X7Q5_ORYSI	0.489332	0.00666817
A2ZJL3	A2ZJL3|A2ZJL3_ORYSI	1.7416	0.0266133																					B8AQH5	B8AQH5|B8AQH5_ORYSI	0.654515	0.0370327
																								A2WNV6	A2WNV6|A2WNV6_ORYSI	0.601433	0.000206385
																								A2XN63	A2XN63|A2XN63_ORYSI	0.567855	0.0428335
																								A2ZIS7	A2ZIS7|A2ZIS7_ORYSI	0.326531	0.0100896
																								B8BGM4	B8BGM4|B8BGM4_ORYSI	0.44089	0.0169385
																								A2YCP9	A2YCP9|A2YCP9_ORYSI	0.572144	0.00712764
																								B8B3P0	B8B3P0|B8B3P0_ORYSI	0.587368	0.00613259
																								B8B5T6	B8B5T6|B8B5T6_ORYSI	0.472304	0.0354015
																								A2YBG8	A2YBG8|A2YBG8_ORYSI	0.519947	0.0123005
																								B8ANU6	B8ANU6|B8ANU6_ORYSI	0.498988	0.0270993
																								A2YI35	A2YI35|A2YI35_ORYSI	0.599903	0.0452064
																								B8B9S9	B8B9S9|B8B9S9_ORYSI	0.554054	0.0235819
																								B8AQR2	B8AQR2|B8AQR2_ORYSI	0.611203	0.0232223
																								B8AE20	B8AE20|B8AE20_ORYSI	0.645834	0.0193168
																								B8AN25	B8AN25|B8AN25_ORYSI	0.598737	0.0384703
																								A2YY54	A2YY54|A2YY54_ORYSI	0.55204	0.000133775
																								B8ATR3	B8ATR3|B8ATR3_ORYSI	0.473308	0.0054715
																								A2YL07	A2YL07|GSH1B_ORYSI	0.584859	0.0155011
																								A2ZCE6	A2ZCE6|A2ZCE6_ORYSI	0.647976	0.0450927
																								A2Z932	A2Z932|A2Z932_ORYSI	0.650462	0.0306501
																								A2WXH7	A2WXH7|A2WXH7_ORYSI	0.548886	0.0352435
																								A2Z4F1	A2Z4F1|A2Z4F1_ORYSI	0.25853	0.00782426
																								A2XLS8	A2XLS8|A2XLS8_ORYSI	0.526669	0.0359802
																								A2XC53	A2XC53|A2XC53_ORYSI	0.592319	0.0230052
																								A2XIZ4	A2XIZ4|A2XIZ4_ORYSI	0.428254	0.011242
																								B8BLN3	B8BLN3|B8BLN3_ORYSI	0.493948	0.0421867
																								B8AQH8	B8AQH8|B8AQH8_ORYSI	0.646821	0.0397335
																								B8AXY6	B8AXY6|B8AXY6_ORYSI	0.419258	0.0122344
																								B8ACZ3	B8ACZ3|B8ACZ3_ORYSI	0.588322	0.0091599
																								B8ADH7	B8ADH7|B8ADH7_ORYSI	0.574215	0.0476559
																								B8ABJ9	B8ABJ9|B8ABJ9_ORYSI	0.577637	0.0495079
																								A2YSI3	A2YSI3|A2YSI3_ORYSI	0.605804	0.0266117
																								B8BHB8	B8BHB8|B8BHB8_ORYSI	0.615278	0.0492907
																								A2YBK1	A2YBK1|A2YBK1_ORYSI	0.529279	0.0108427
																								A2WXS1	A2WXS1|A2WXS1_ORYSI	0.487663	0.000447087
																								A2X0H8	A2X0H8|A2X0H8_ORYSI	0.601686	0.0338439
																								A2Y8Y0	A2Y8Y0|A2Y8Y0_ORYSI	0.550403	0.000131669
																								A2WJQ7	A2WJQ7|A2WJQ7_ORYSI	0.420145	0.0114968
																								B8B4A1	B8B4A1|B8B4A1_ORYSI	0.267884	0.0180668
																								A2WSL8	A2WSL8|A2WSL8_ORYSI	0.479907	0.00269605
																								B8B7K4	B8B7K4|B8B7K4_ORYSI	0.408607	0.0329919
																								A2Z9V2	A2Z9V2|A2Z9V2_ORYSI	0.647028	0.0369889
																								A2YG06	A2YG06|A2YG06_ORYSI	0.621148	0.0125805
																								B8AVM5	B8AVM5|B8AVM5_ORYSI	0.650582	0.0492732
																								A2ZHU8	A2ZHU8|A2ZHU8_ORYSI	0.629157	0.0278071
																								A2YQJ6	A2YQJ6|A2YQJ6_ORYSI	0.450828	0.0158378
																								B8B402	B8B402|B8B402_ORYSI	0.570157	0.0440953
																								A2Z3I6	A2Z3I6|A2Z3I6_ORYSI	0.226598	0.0405221
																								B8BJ19	B8BJ19|B8BJ19_ORYSI	0.480982	0.00119126
																								B8B332	B8B332|B8B332_ORYSI	0.519382	0.02561
																								B8AVT0	B8AVT0|B8AVT0_ORYSI	0.614783	0.0442948
																								A2XW22	A2XW22|DHE2_ORYSI	0.331956	0.0359308
																								A2YGP5	A2YGP5|A2YGP5_ORYSI	0.566195	0.0123293
																								A2XF22	A2XF22|A2XF22_ORYSI	0.4103	3.29026e-05
																								Q9LKM3	Q9LKM3|Q9LKM3_ORYSI	0.390467	0.0309087
																								B8AQE5	B8AQE5|B8AQE5_ORYSI	0.275159	0.0215694
																								B8BEH6	B8BEH6|B8BEH6_ORYSI	0.549109	0.0437918
																								B8APY8	B8APY8|B8APY8_ORYSI	0.494007	0.00599629
																								A2XYX9	A2XYX9|A2XYX9_ORYSI	0.518944	0.0465717
																								A2XUM3	A2XUM3|A2XUM3_ORYSI	0.549109	0.0437918
																								B8AT33	B8AT33|B8AT33_ORYSI	0.528225	0.0457489
