# Supplementary material for: Microbe-Responsive Proteomes During Plant–Microbe Interactions Between Rice Genotypes and the Multifunctional Methylobacterium oryzae CBMB20
Source: Rice (N Y). 2023 May 5;16:23. doi: 10.1186/s12284-023-00639-y (PMC10163190; doi:10.1186/s12284-023-00639-y)
Supplement: Supplementary file 4 — Additional file 4. Table S3. Gene ontology terms of more abundant DAPs in IR29-NI. [file 12284_2023_639_MOESM4_ESM.xlsx]

## Sheet: Sheet1
Protein AC	Protein Name	GO Slim Func.	GO Slim Comp.	GO Slim Proc.	KEGG Pathway ID	Length	Organism Name	PIRSF ID	UniRef50	Ensembl Genome
A2WXV8	Fructokinase-1; ( EC=2.7.1.4; AltName: Full=Fructokinase I; AltName: Full=OsFKI)	0000166 : nucleotide binding; 0008144 : drug binding; 0043167 : ion binding; 0016740 : transferase activity		0005976 : polysaccharide metabolic process; 0009059 : macromolecule biosynthetic process		323	Oryza sativa subsp. indica (Rice) []		UniRef50_Q0JGZ6
A2XMV1	Glutamate dehydrogenase 1, mitochondrial precursor; ( Short=OsGDH1; EC=1.4.1.3)	0016491 : oxidoreductase activity	0005739 : mitochondrion	0006520 : cellular amino acid metabolic process		411	Oryza sativa subsp. indica (Rice) []	SF000185	UniRef50_Q43314
A2YIW7	Thioredoxin H-type; ( Short=Trx-H; AltName: Full=Phloem sap 13 kDa protein 1)	0030234 : enzyme regulator activity; 0016491 : oxidoreductase activity	0005737 : cytoplasm	0006810 : transport; 0050896 : response to stimulus		122	Oryza sativa subsp. indica (Rice) []	SF000077	UniRef50_Q39241	BGIOSGA024701
A2WSL8	3'-N-debenzoyl-2'-deoxytaxol N-benzoyltransferase	0016740 : transferase activity				380	Oryza sativa subsp. indica (Rice) []		UniRef50_A2WSL8	BGIOSGA001207
A2WX82	Uncharacterized protein					186	Oryza sativa subsp. indica (Rice) []		UniRef50_A0A199UMH8	BGIOSGA004845
A2XAQ0	AAA domain-containing protein	0000166 : nucleotide binding; 0008144 : drug binding; 0043167 : ion binding; 0016787 : hydrolase activity	0005737 : cytoplasm; 0005634 : nucleus; 0000502 : proteasome complex	0009057 : macromolecule catabolic process; 0019538 : protein metabolic process		418	Oryza sativa subsp. indica (Rice) []	SF001171	UniRef50_O42586	BGIOSGA005415
A2XCU8	Glutathione reductase; ( Short=GRase; EC=1.8.1.7)	0000166 : nucleotide binding; 0043167 : ion binding; 0048037 : cofactor binding; 0016209 : antioxidant activity; 0016491 : oxidoreductase activity		0050789 : regulation of biological process; 0065008 : regulation of biological quality; 0006518 : peptide metabolic process; 0006790 : sulfur compound metabolic process; 0051186 : cofactor metabolic process		555	Oryza sativa subsp. indica (Rice) []	SF000210; SF000350	UniRef50_P27456	BGIOSGA011925
A2XDL4	40S ribosomal protein S3a	0005198 : structural molecule activity	0015935 : small ribosomal subunit	0006412 : translation		262	Oryza sativa subsp. indica (Rice) []	SF002224	UniRef50_P49397	BGIOSGA012058
A2XUT7	PCI domain-containing protein					389	Oryza sativa subsp. indica (Rice) []	SF015951	UniRef50_Q93Y35	BGIOSGA016630
A2XVD7	Glutaredoxin domain-containing protein	0016491 : oxidoreductase activity				112	Oryza sativa subsp. indica (Rice) []		UniRef50_P55142	BGIOSGA016737
A2XZ41	Oxalate--CoA ligase	0016874 : ligase activity	0005737 : cytoplasm	0050896 : response to stimulus; 0051704 : multi-organism process; 0006082 : organic acid metabolic process; 0006725 : cellular aromatic compound metabolic process; 0019748 : secondary metabolic process; 0032501 : multicellular organismal process; 0032502 : developmental process; 0050789 : regulation of biological process; 0000003 : reproduction		518	Oryza sativa subsp. indica (Rice) []		UniRef50_Q9SMT7	BGIOSGA014062
A2XZY2	Apyrase	0000166 : nucleotide binding; 0008144 : drug binding; 0043167 : ion binding; 0016787 : hydrolase activity				475	Oryza sativa subsp. indica (Rice) []	SF005696	UniRef50_K3ZID5	BGIOSGA018892
A2Y2Z1	Guanosine nucleotide diphosphate dissociation inhibitor	0030234 : enzyme regulator activity		0015031 : protein transport; 0007154 : cell communication; 0050789 : regulation of biological process; 0050896 : response to stimulus		445	Oryza sativa subsp. indica (Rice) []	SF019647	UniRef50_Q96254	BGIOSGA019578
A2Y3I6	Peptidase_M24 domain-containing protein					393	Oryza sativa subsp. indica (Rice) []	SF001120	UniRef50_Q96327	BGIOSGA019662
A2Y7L1	50S ribosomal protein L12, chloroplastic	0005198 : structural molecule activity	1990904 : ribonucleoprotein complex; 0005840 : ribosome	0006412 : translation		179	Oryza sativa subsp. indica (Rice) []		UniRef50_K3XME8	BGIOSGA017542
A2YAZ8	Glycine-rich cell wall structural protein 1.8-like	0008289 : lipid binding; 0043167 : ion binding				381	Oryza sativa subsp. indica (Rice) []		UniRef50_A0A0E0L9N9	BGIOSGA021604
A2YB92	Dynamin GTPase; ( EC=3.6.5.5)	0000166 : nucleotide binding; 0001882 : nucleoside binding; 0043167 : ion binding; 0016787 : hydrolase activity	0005737 : cytoplasm; 0005856 : cytoskeleton			911	Oryza sativa subsp. indica (Rice) []	SF037764	UniRef50_I1MQT0	BGIOSGA022624
A2YBG8	Ubiquitin receptor RAD23; (AltName: Full=DNA repair protein RAD23)	0003676 : nucleic acid binding; 0005515 : protein binding	0005737 : cytoplasm; 0005634 : nucleus	0006281 : DNA repair; 0006508 : proteolysis; 0009057 : macromolecule catabolic process		413	Oryza sativa subsp. indica (Rice) []		UniRef50_I1LEX5	BGIOSGA022658
A2YL83	Thioredoxin domain-containing protein	0016491 : oxidoreductase activity	0009536 : plastid	0050789 : regulation of biological process; 0065008 : regulation of biological quality; 0050896 : response to stimulus; 0051704 : multi-organism process		299	Oryza sativa subsp. indica (Rice) []		UniRef50_Q84NN4	BGIOSGA025682
A2YMB7	Beta-amylase; ( EC=3.2.1.2)	0016787 : hydrolase activity		0005976 : polysaccharide metabolic process; 0009057 : macromolecule catabolic process		488	Oryza sativa subsp. indica (Rice) []	SF001030	UniRef50_P10538	BGIOSGA025894
A2Z3Y6	Cysteine--tRNA ligase; ( EC=6.1.1.16; AltName: Full=Cysteinyl-tRNA synthetase)	0000166 : nucleotide binding; 0008144 : drug binding; 0043167 : ion binding; 0016874 : ligase activity	0005737 : cytoplasm	0006412 : translation; 0006520 : cellular amino acid metabolic process; 0016070 : RNA metabolic process		569	Oryza sativa subsp. indica (Rice) []		UniRef50_A0A1D6LAG9	BGIOSGA029287
A2Z5G9	Glycosyltransferase; ( EC=2.4.1.-)	0016740 : transferase activity				528	Oryza sativa subsp. indica (Rice) []	SF000473	UniRef50_C0PGK6	BGIOSGA032613
A2Z620	Nodulin-related protein 1			0006066 : alcohol metabolic process; 0006082 : organic acid metabolic process; 0019748 : secondary metabolic process; 0042180 : cellular ketone metabolic process; 0044255 : cellular lipid metabolic process; 0050789 : regulation of biological process; 0050896 : response to stimulus		165	Oryza sativa subsp. indica (Rice) []	SF031132	UniRef50_C5XF29	BGIOSGA032706
A2Z764	40S ribosomal protein S17-4	0005198 : structural molecule activity	1990904 : ribonucleoprotein complex; 0005840 : ribosome	0006412 : translation		141	Oryza sativa subsp. indica (Rice) []	SF002177	UniRef50_P17704	BGIOSGA032897
A2ZLP9	PsbP domain-containing protein	0043167 : ion binding	0016020 : membrane; 0009521 : photosystem	0015979 : photosynthesis		204	Oryza sativa subsp. indica (Rice) []	SF038408	UniRef50_P82796	BGIOSGA037603
B8A797	UBC core domain-containing protein	0000166 : nucleotide binding; 0008144 : drug binding; 0043167 : ion binding; 0016740 : transferase activity				142	Oryza sativa subsp. indica (Rice) []		UniRef50_A0A4Y1RCB2	BGIOSGA001037
B8AA84	PALP domain-containing protein					220	Oryza sativa subsp. indica (Rice) []		UniRef50_P47999	BGIOSGA000001
B8ABW4	Aldo_ket_red domain-containing protein					344	Oryza sativa subsp. indica (Rice) []		UniRef50_K7KGX2	BGIOSGA001198
B8ACR9	Enolase-phosphatase E1	0016787 : hydrolase activity; 0043167 : ion binding		0006520 : cellular amino acid metabolic process; 0006790 : sulfur compound metabolic process; 0017144 : drug metabolic process; 0043094 : cellular metabolic compound salvage		309	Oryza sativa subsp. indica (Rice) []		UniRef50_B9EYQ9	BGIOSGA002579
B8ACZ5	Eukaryotic translation initiation factor 3 subunit A; ( Short=eIF3a; AltName: Full=Eukaryotic translation initiation factor 3 subunit 10)	0003676 : nucleic acid binding	0005737 : cytoplasm; 1990904 : ribonucleoprotein complex; 0032991 : protein-containing complex	0006412 : translation; 0065003 : protein-containing complex assembly		986	Oryza sativa subsp. indica (Rice) []		UniRef50_Q40554	BGIOSGA002495
B8ACZ8	ABC transporter domain-containing protein	0000166 : nucleotide binding; 0008144 : drug binding; 0043167 : ion binding	0016020 : membrane			668	Oryza sativa subsp. indica (Rice) []		UniRef50_A0A3B6GNK8	BGIOSGA002489
B8AH37	Orn_Arg_deC_N domain-containing protein	0003824 : catalytic activity				297	Oryza sativa subsp. indica (Rice) []		UniRef50_B8AH37	BGIOSGA006554
B8AI28	Glutamine synthetase; ( EC=6.3.1.2)	0000166 : nucleotide binding; 0008144 : drug binding; 0043167 : ion binding; 0016874 : ligase activity		0006520 : cellular amino acid metabolic process		364	Oryza sativa subsp. indica (Rice) []		UniRef50_Q56WN1	BGIOSGA005667
B8AI32	Dihydropyrimidine dehydrogenase (NADP(+)); ( EC=1.3.1.2; AltName: Full=Dihydrothymine dehydrogenase; AltName: Full=Dihydrouracil dehydrogenase)	0016491 : oxidoreductase activity	0009536 : plastid	0006520 : cellular amino acid metabolic process; 0042133 : neurotransmitter metabolic process; 0007154 : cell communication; 0050896 : response to stimulus; 0006139 : nucleobase-containing compound metabolic process; 0017144 : drug metabolic process		414	Oryza sativa subsp. indica (Rice) []		UniRef50_Q9LVI9	BGIOSGA005663
B8AJE7	L-ascorbate peroxidase; ( EC=1.11.1.11)	0046906 : tetrapyrrole binding; 0048037 : cofactor binding; 0016209 : antioxidant activity; 0016491 : oxidoreductase activity	0016020 : membrane	0050896 : response to stimulus		457	Oryza sativa subsp. indica (Rice) []		UniRef50_Q69SV0	BGIOSGA006268
B8ANZ3	Photosystem II repair protein PSB27-H1, chloroplastic		0009521 : photosystem	0006091 : generation of precursor metabolites and energy; 0015979 : photosynthesis; 0065003 : protein-containing complex assembly; 0019538 : protein metabolic process		165	Oryza sativa subsp. indica (Rice) []		UniRef50_I1H5S8	BGIOSGA012566
B8ARC8	Isocitrate lyase	0003824 : catalytic activity				422	Oryza sativa subsp. indica (Rice) []		UniRef50_A0A2I4HS42	BGIOSGA016727
B8ATR3	Stress protein DDR48					235	Oryza sativa subsp. indica (Rice) []		UniRef50_C5YGE3	BGIOSGA015105
B8AVM5	ATPase_AAA_core domain-containing protein	0000166 : nucleotide binding; 0008144 : drug binding; 0043167 : ion binding; 0016787 : hydrolase activity	0009536 : plastid			456	Oryza sativa subsp. indica (Rice) []		UniRef50_W1PI34	BGIOSGA014185
B8AWA3	Protein kinase domain-containing protein	0000166 : nucleotide binding; 0008144 : drug binding; 0043167 : ion binding; 0016740 : transferase activity	0009579 : thylakoid	0006464 : cellular protein modification process; 0006793 : phosphorus metabolic process		559	Oryza sativa subsp. indica (Rice) []		UniRef50_Q9S713	BGIOSGA017623
B8AWT0	PDZ domain-containing protein	0008233 : peptidase activity		0006508 : proteolysis		437	Oryza sativa subsp. indica (Rice) []		UniRef50_O22609	BGIOSGA017541
B8AXH7	Nucleoside diphosphate kinase; ( EC=2.7.4.6)	0000166 : nucleotide binding; 0008144 : drug binding; 0043167 : ion binding; 0016740 : transferase activity		0009116 : nucleoside metabolic process; 0009117 : nucleotide metabolic process		79	Oryza sativa subsp. indica (Rice) []		UniRef50_A0A6P6TUA3	BGIOSGA017438
B8B031	Eukaryotic translation initiation factor 3 subunit I; ( Short=eIF3i)	0003676 : nucleic acid binding	0005737 : cytoplasm; 1990904 : ribonucleoprotein complex; 0032991 : protein-containing complex	0006412 : translation; 0065003 : protein-containing complex assembly		326	Oryza sativa subsp. indica (Rice) []		UniRef50_Q38884	BGIOSGA019499
B8B4A1	PfkB domain-containing protein	0016740 : transferase activity	0009536 : plastid	0006082 : organic acid metabolic process; 0044255 : cellular lipid metabolic process; 0005975 : carbohydrate metabolic process; 0005976 : polysaccharide metabolic process; 0009059 : macromolecule biosynthetic process		355	Oryza sativa subsp. indica (Rice) []		UniRef50_Q9C524	BGIOSGA022591
B8B5T6	Xylose isomerase; ( EC=5.3.1.5)	0043167 : ion binding; 0016853 : isomerase activity		0005975 : carbohydrate metabolic process		478	Oryza sativa subsp. indica (Rice) []		UniRef50_Q9FKK7	BGIOSGA023742
B8B6B4	Phosphoinositide phospholipase C; ( EC=3.1.4.11)	0016787 : hydrolase activity	0016020 : membrane	0007154 : cell communication; 0050789 : regulation of biological process; 0050896 : response to stimulus; 0006629 : lipid metabolic process		598	Oryza sativa subsp. indica (Rice) []		UniRef50_I1MZ21	BGIOSGA023666
B8B7K4	t-SNARE coiled-coil homology domain-containing protein	0005515 : protein binding	0016020 : membrane	0015031 : protein transport; 0051641 : cellular localization; 0016192 : vesicle-mediated transport		303	Oryza sativa subsp. indica (Rice) []		UniRef50_Q9SRV7	BGIOSGA024766
B8B8K7	Alanine transaminase; ( EC=2.6.1.2)	0008144 : drug binding; 0019842 : vitamin binding; 0043167 : ion binding; 0048037 : cofactor binding; 0016740 : transferase activity		0008152 : metabolic process; 0006520 : cellular amino acid metabolic process		546	Oryza sativa subsp. indica (Rice) []		UniRef50_F4I7I0	BGIOSGA023902
B8B9T3	Uncharacterized protein					573	Oryza sativa subsp. indica (Rice) []		UniRef50_A0A2K2BUU0	BGIOSGA027167
B8BD60	PAP_fibrillin domain-containing protein					319	Oryza sativa subsp. indica (Rice) []		UniRef50_O81439	BGIOSGA030322
B8BE47	LysM domain-containing GPI-anchored protein 2					369	Oryza sativa subsp. indica (Rice) []		UniRef50_A0A835BK95	BGIOSGA031214
B8BIB8	Dynamin-related protein 1E	0000166 : nucleotide binding; 0001882 : nucleoside binding; 0043167 : ion binding; 0016787 : hydrolase activity	0005737 : cytoplasm			618	Oryza sativa subsp. indica (Rice) []		UniRef50_Q9FNX5	BGIOSGA031375
