# Supplementary material for: Microbe-Responsive Proteomes During Plant–Microbe Interactions Between Rice Genotypes and the Multifunctional Methylobacterium oryzae CBMB20
Source: Rice (N Y). 2023 May 5;16:23. doi: 10.1186/s12284-023-00639-y (PMC10163190; doi:10.1186/s12284-023-00639-y)
Supplement: Supplementary file 5 — Additional file 5. Table S4. Gene ontology terms of more abundant DAPs in FL478-NI. [file 12284_2023_639_MOESM5_ESM.xlsx]

## Sheet: Sheet1
Protein AC	Protein Name	GO Slim Func.	GO Slim Comp.	GO Slim Proc.	KEGG Pathway ID	Length	Organism Name	PIRSF ID	UniRef50	Ensembl Genome
P0C481	30S ribosomal protein S2, chloroplastic	0005198 : structural molecule activity	0009536 : plastid; 0015935 : small ribosomal subunit	0006412 : translation		236	Oryza sativa subsp. indica (Rice) []		UniRef50_P0C481
A2WWR4	Histone H4	0003676 : nucleic acid binding; 0005515 : protein binding; 0005198 : structural molecule activity	0000786 : nucleosome; 0005634 : nucleus			103	Oryza sativa subsp. indica (Rice) []	SF002052	UniRef50_P59259	BGIOSGA004753; BGIOSGA005830; BGIOSGA011733; BGIOSGA014484; BGIOSGA017905; BGIOSGA020006; BGIOSGA025915; BGIOSGA029303; BGIOSGA030813; BGIOSGA031485
A2X1M1	Nucleoid-associated protein At4g30620, chloroplastic-like	0003676 : nucleic acid binding				185	Oryza sativa subsp. indica (Rice) []		UniRef50_A0A0D9YNA2	BGIOSGA007667
A2X813	AAI domain-containing protein					128	Oryza sativa subsp. indica (Rice) []		UniRef50_A0A4S8KGL3	BGIOSGA008761
A2XAH0	Rieske domain-containing protein	0048037 : cofactor binding; 0051540 : metal cluster binding; 0004497 : monooxygenase activity; 0043167 : ion binding	0009536 : plastid; 0016020 : membrane	0015031 : protein transport; 0051641 : cellular localization		539	Oryza sativa subsp. indica (Rice) []		UniRef50_O49931	BGIOSGA009190
A2XLQ3	BED-type domain-containing protein	0003676 : nucleic acid binding; 0043167 : ion binding; 0005515 : protein binding	0005634 : nucleus			409	Oryza sativa subsp. indica (Rice) []		UniRef50_A2XLQ3	BGIOSGA009862
A2XM15	Str_synth domain-containing protein	0016829 : lyase activity	0016020 : membrane; 0005773 : vacuole	0008152 : metabolic process		480	Oryza sativa subsp. indica (Rice) []		UniRef50_A0A3B6LTB5	BGIOSGA009804
A2XNC0	Methylenetetrahydrofolate reductase; ( EC=1.5.1.20)			0006520 : cellular amino acid metabolic process; 0006790 : sulfur compound metabolic process; 0006082 : organic acid metabolic process; 0006725 : cellular aromatic compound metabolic process; 0006730 : one-carbon metabolic process; 0043603 : cellular amide metabolic process; 0046483 : heterocycle metabolic process; 0051186 : cofactor metabolic process		594	Oryza sativa subsp. indica (Rice) []	SF006767	UniRef50_Q9SE60	BGIOSGA009572
A2Y473	Epimerase domain-containing protein	0016740 : transferase activity	0009536 : plastid	0007154 : cell communication; 0050896 : response to stimulus; 0044255 : cellular lipid metabolic process		477	Oryza sativa subsp. indica (Rice) []	SF005509	UniRef50_Q84KI6	BGIOSGA019783
A2Y7A6	60S ribosomal protein L35a-1	0005198 : structural molecule activity	1990904 : ribonucleoprotein complex; 0005840 : ribosome	0006412 : translation		111	Oryza sativa subsp. indica (Rice) []	SF002219	UniRef50_P51422	BGIOSGA020332
A2YL56	Abhydrolase_3 domain-containing protein	0016787 : hydrolase activity				315	Oryza sativa subsp. indica (Rice) []	SF006015	UniRef50_A0A0E0M230	BGIOSGA024333
A2YSQ3	Xyloglucan endotransglucosylase/hydrolase; ( EC=2.4.1.207)	0016787 : hydrolase activity; 0016740 : transferase activity	0005576 : extracellular region	0044085 : cellular component biogenesis; 0045229 : external encapsulating structure organization; 0005976 : polysaccharide metabolic process		290	Oryza sativa subsp. indica (Rice) []	SF005604	UniRef50_Q76BW5	BGIOSGA028246
A2YUR3	PKS_ER domain-containing protein	0016491 : oxidoreductase activity; 0043167 : ion binding	0009536 : plastid	0050896 : response to stimulus		309	Oryza sativa subsp. indica (Rice) []	SF000091	UniRef50_A0A6V7NZD6	BGIOSGA027051
A2YY14	31 kDa ribonucleoprotein, chloroplastic	0003676 : nucleic acid binding				306	Oryza sativa subsp. indica (Rice) []		UniRef50_Q04836	BGIOSGA026505
A2Z5D5	Ribosomal_S10 domain-containing protein	0005198 : structural molecule activity	0015935 : small ribosomal subunit	0006412 : translation		118	Oryza sativa subsp. indica (Rice) []	SF002128	UniRef50_A0A2I0MVY6	BGIOSGA032596
B8AAS7	Glyoxylate/succinic semialdehyde reductase 2, chloroplastic	0016491 : oxidoreductase activity; 0000166 : nucleotide binding; 0048037 : cofactor binding	0009536 : plastid			341	Oryza sativa subsp. indica (Rice) []	SF000103	UniRef50_K7M3M7	BGIOSGA001365
B8AB01	Glyoxylate reductase	0000166 : nucleotide binding; 0048037 : cofactor binding; 0016491 : oxidoreductase activity				469	Oryza sativa subsp. indica (Rice) []		UniRef50_A0A0E0FIY3	BGIOSGA002081
B8AE10	60S ribosomal protein L35a-1	0005198 : structural molecule activity	1990904 : ribonucleoprotein complex; 0005840 : ribosome	0006412 : translation		120	Oryza sativa subsp. indica (Rice) []		UniRef50_A0A3L6DJF5	BGIOSGA009161
B8AEK0	Citrate synthase	0016740 : transferase activity				500	Oryza sativa subsp. indica (Rice) []		UniRef50_B9F4F6	BGIOSGA007840
B8AR31	Glucose-1-phosphate adenylyltransferase; ( EC=2.7.7.27; AltName: Full=ADP-glucose pyrophosphorylase)	0000166 : nucleotide binding; 0008144 : drug binding; 0043167 : ion binding; 0016740 : transferase activity	0009536 : plastid	0005976 : polysaccharide metabolic process; 0006112 : energy reserve metabolic process; 0009059 : macromolecule biosynthetic process		508	Oryza sativa subsp. indica (Rice) []		UniRef50_P55243	BGIOSGA009855
B8AU72	Protein ECERIFERUM 26	0016740 : transferase activity				437	Oryza sativa subsp. indica (Rice) []		UniRef50_K3Y7I4	BGIOSGA017092
B8AVZ8	PAP_fibrillin domain-containing protein					301	Oryza sativa subsp. indica (Rice) []		UniRef50_I1J335	BGIOSGA017314
B8AWD9	Coatomer subunit delta		0005794 : Golgi apparatus; 0016020 : membrane; 0031982 : vesicle; 0032991 : protein-containing complex	0015031 : protein transport; 0016192 : vesicle-mediated transport		607	Oryza sativa subsp. indica (Rice) []		UniRef50_Q93Y22	BGIOSGA019594
B8B2U7	Dihydrolipoamide acetyltransferase component of pyruvate dehydrogenase complex; ( EC=2.3.1.-)	0016740 : transferase activity	0045254 : pyruvate dehydrogenase complex	0006082 : organic acid metabolic process; 0006790 : sulfur compound metabolic process; 0009117 : nucleotide metabolic process; 0043603 : cellular amide metabolic process; 0051186 : cofactor metabolic process		557	Oryza sativa subsp. indica (Rice) []		UniRef50_A0A0Q3F6U3	BGIOSGA021193
B8B6M5	Reactive Intermediate Deaminase A, chloroplastic					180	Oryza sativa subsp. indica (Rice) []		UniRef50_G7K8J9	BGIOSGA025804
B8B894	Zeta-carotene desaturase; ( EC=1.3.5.6; AltName: Full=9,9'-di-cis-zeta-carotene desaturase)	0016491 : oxidoreductase activity; 0000166 : nucleotide binding; 0043167 : ion binding; 0048037 : cofactor binding	0009536 : plastid	0042440 : pigment metabolic process; 0044255 : cellular lipid metabolic process		576	Oryza sativa subsp. indica (Rice) []		UniRef50_Q9SMJ3	BGIOSGA025365
B8BID6	Mitochondrial carnitine/acylcarnitine carrier-like protein		0016020 : membrane			316	Oryza sativa subsp. indica (Rice) []		UniRef50_A0A2T7C9G3	BGIOSGA031353
B8BP98	O-methyltransferase ZRP4	0016740 : transferase activity; 0005515 : protein binding		0008152 : metabolic process		357	Oryza sativa subsp. indica (Rice) []	SF005739	UniRef50_A8QW53	BGIOSGA036321
