# Supplementary material for: Microbe-Responsive Proteomes During Plant–Microbe Interactions Between Rice Genotypes and the Multifunctional Methylobacterium oryzae CBMB20
Source: Rice (N Y). 2023 May 5;16:23. doi: 10.1186/s12284-023-00639-y (PMC10163190; doi:10.1186/s12284-023-00639-y)
Supplement: Supplementary file 6 — Additional file 6. Table S5. Gene ontology terms of significant DAPS in IR29-NI versus IR29-I. [file 12284_2023_639_MOESM6_ESM.xlsx]

## Sheet: Sheet1
Protein AC	Protein Name	GO Slim Func.	GO Slim Comp.	GO Slim Proc.	KEGG Pathway ID	Length	Organism Name	PIRSF ID	UniRef50	Ensembl Genome
A2WJR2	1-deoxy-D-xylulose-5-phosphate reductoisomerase; ( EC=1.1.1.267)	0016491 : oxidoreductase activity; 0043167 : ion binding; 0000166 : nucleotide binding; 0048037 : cofactor binding	0009536 : plastid	0006081 : cellular aldehyde metabolic process; 0006082 : organic acid metabolic process; 0046490 : isopentenyl diphosphate metabolic process		473	Oryza sativa subsp. indica (Rice) []	SF006205	UniRef50_Q9XFS9	BGIOSGA002548
A2WJU9	Peptidyl-prolyl cis-trans isomerase; ( Short=PPIase; EC=5.2.1.8)	0016853 : isomerase activity		0006464 : cellular protein modification process		295	Oryza sativa subsp. indica (Rice) []		UniRef50_I1HB99	BGIOSGA002534
A2WMV6	Germin-like protein	0043167 : ion binding	0005576 : extracellular region			227	Oryza sativa subsp. indica (Rice) []		UniRef50_Q94EG3	BGIOSGA001992
A2WQF7	Tyrosine--tRNA ligase; ( EC=6.1.1.1; AltName: Full=Tyrosyl-tRNA synthetase)	0000166 : nucleotide binding; 0008144 : drug binding; 0043167 : ion binding; 0003676 : nucleic acid binding; 0016874 : ligase activity	0009536 : plastid; 0005739 : mitochondrion	0000003 : reproduction; 0032501 : multicellular organismal process; 0032502 : developmental process; 0006412 : translation; 0006520 : cellular amino acid metabolic process; 0016070 : RNA metabolic process		497	Oryza sativa subsp. indica (Rice) []		UniRef50_I1I4L8	BGIOSGA003594
A2WW27	4-(cytidine 5'-diphospho)-2-C-methyl-D-erythritol kinase; ( EC=2.7.1.148; AltName: Full=4-(cytidine-5'-diphospho)-2-C-methyl-D-erythritol kinase)	0016740 : transferase activity; 0000166 : nucleotide binding; 0008144 : drug binding; 0043167 : ion binding		0044255 : cellular lipid metabolic process		401	Oryza sativa subsp. indica (Rice) []		UniRef50_O81014	BGIOSGA004631
A2WZD6	Peroxidase; ( EC=1.11.1.7)	0046906 : tetrapyrrole binding; 0048037 : cofactor binding; 0043167 : ion binding	0005576 : extracellular region	0017144 : drug metabolic process; 0051186 : cofactor metabolic process; 0050896 : response to stimulus		365	Oryza sativa subsp. indica (Rice) []		UniRef50_P84516	BGIOSGA005230
A2X335	Clu domain-containing protein	0003676 : nucleic acid binding	0005737 : cytoplasm; 0043229 : intracellular organelle	0051640 : organelle localization; 0006996 : organelle organization		1770	Oryza sativa subsp. indica (Rice) []		UniRef50_J3LBG1	BGIOSGA006754
A2X6L9	Glycerophosphodiester phosphodiesterase; ( EC=3.1.4.46)	0016787 : hydrolase activity		0005975 : carbohydrate metabolic process; 0006066 : alcohol metabolic process; 0006629 : lipid metabolic process		709	Oryza sativa subsp. indica (Rice) []		UniRef50_F2CSF1	BGIOSGA008519
A2X8M1	Uncharacterized protein	0005198 : structural molecule activity	1990904 : ribonucleoprotein complex; 0005840 : ribosome	0006412 : translation		166	Oryza sativa subsp. indica (Rice) []		UniRef50_P61866	BGIOSGA008871
A2X9K1	Geranylgeranyl diphosphate reductase; ( EC=1.3.1.83; AltName: Full=Geranylgeranyl reductase)	0000166 : nucleotide binding; 0043167 : ion binding; 0048037 : cofactor binding; 0016491 : oxidoreductase activity		0006725 : cellular aromatic compound metabolic process; 0006807 : nitrogen compound metabolic process; 0042440 : pigment metabolic process; 0046483 : heterocycle metabolic process; 0051186 : cofactor metabolic process; 0015979 : photosynthesis		463	Oryza sativa subsp. indica (Rice) []		UniRef50_Q9CA67	BGIOSGA009042
A2X9V8	M16C_associated domain-containing protein	0043167 : ion binding		0006508 : proteolysis		1078	Oryza sativa subsp. indica (Rice) []		UniRef50_I1IEX5	BGIOSGA009095
A2XA86	Subtilisin-like protease	0008233 : peptidase activity		0006508 : proteolysis		536	Oryza sativa subsp. indica (Rice) []		UniRef50_A2XA86	BGIOSGA005493
A2XDW2	Mitochondrial-processing peptidase subunit beta, mitochondrial	0043167 : ion binding; 0008233 : peptidase activity		0006508 : proteolysis		533	Oryza sativa subsp. indica (Rice) []		UniRef50_Q42290	BGIOSGA012104
A2XEN9	Beta-galactosidase; ( EC=3.2.1.23)	0016787 : hydrolase activity; 0030246 : carbohydrate binding	0005576 : extracellular region	0005975 : carbohydrate metabolic process		861	Oryza sativa subsp. indica (Rice) []		UniRef50_Q10NX8	BGIOSGA011085
A2XMW9	ENT domain-containing protein	0005198 : structural molecule activity	0005634 : nucleus; 1990904 : ribonucleoprotein complex; 0005840 : ribosome	0006412 : translation		817	Oryza sativa subsp. indica (Rice) []		UniRef50_A2XMW9	BGIOSGA009645
A2XZ01	NADPH-protochlorophyllide oxidoreductase; ( EC=1.3.1.33)	0016491 : oxidoreductase activity	0009536 : plastid	0006725 : cellular aromatic compound metabolic process; 0006807 : nitrogen compound metabolic process; 0042440 : pigment metabolic process; 0046483 : heterocycle metabolic process; 0051186 : cofactor metabolic process; 0015979 : photosynthesis		387	Oryza sativa subsp. indica (Rice) []		UniRef50_Q42536	BGIOSGA017356
A2Y7L1	50S ribosomal protein L12, chloroplastic	0005198 : structural molecule activity	1990904 : ribonucleoprotein complex; 0005840 : ribosome	0006412 : translation		179	Oryza sativa subsp. indica (Rice) []		UniRef50_K3XME8	BGIOSGA017542
A2Y8Y0	Ribosomal_S10 domain-containing protein	0003676 : nucleic acid binding; 0005198 : structural molecule activity	0015935 : small ribosomal subunit	0006412 : translation		128	Oryza sativa subsp. indica (Rice) []	SF002128	UniRef50_P35686	BGIOSGA021998
A2YAB3	LRRNT_2 domain-containing protein					397	Oryza sativa subsp. indica (Rice) []		UniRef50_A0A6N2CEK6	BGIOSGA021729
A2YC62	Peptidylprolyl isomerase; ( EC=5.2.1.8)	0003676 : nucleic acid binding; 0016853 : isomerase activity		0006457 : protein folding; 0015031 : protein transport		537	Oryza sativa subsp. indica (Rice) []		UniRef50_A0A2I4H4C0	BGIOSGA022772
A2YE72	Vacuolar proton pump subunit B; ( Short=V-ATPase subunit B; AltName: Full=Vacuolar proton pump subunit B)	0000166 : nucleotide binding; 0008144 : drug binding; 0043167 : ion binding; 0005215 : transporter activity; 0016787 : hydrolase activity	0016469 : proton-transporting two-sector ATPase complex	0009117 : nucleotide metabolic process; 0017144 : drug metabolic process		527	Oryza sativa subsp. indica (Rice) []	SF039114	UniRef50_A0A1R3GXI0	BGIOSGA021014
A2YGN4	Macrophage migration inhibitory factor homolog					115	Oryza sativa subsp. indica (Rice) []		UniRef50_F4KAK0	BGIOSGA020593
A2YL56	Abhydrolase_3 domain-containing protein	0016787 : hydrolase activity				315	Oryza sativa subsp. indica (Rice) []	SF006015	UniRef50_A0A0E0M230	BGIOSGA024333
A2YL83	Thioredoxin domain-containing protein	0016491 : oxidoreductase activity	0009536 : plastid	0050789 : regulation of biological process; 0065008 : regulation of biological quality; 0050896 : response to stimulus; 0051704 : multi-organism process		299	Oryza sativa subsp. indica (Rice) []		UniRef50_Q84NN4	BGIOSGA025682
A2YL94	Carboxypeptidase; ( EC=3.4.16.-)	0008233 : peptidase activity		0006508 : proteolysis		524	Oryza sativa subsp. indica (Rice) []	SF001127	UniRef50_P52712	BGIOSGA024312
A2YLQ7	Glycosyltransferase	0016740 : transferase activity				485	Oryza sativa subsp. indica (Rice) []	SF000473	UniRef50_A0A368Q555	BGIOSGA024238
A2YM28	Thiamine thiazole synthase, chloroplastic; (AltName: Full=Thiazole biosynthetic enzyme; EC=2.4.2.60)	0043167 : ion binding; 0016740 : transferase activity; 0005515 : protein binding	0009536 : plastid; 0005737 : cytoplasm; 0005739 : mitochondrion	0050896 : response to stimulus; 0006725 : cellular aromatic compound metabolic process; 0006766 : vitamin metabolic process; 0006790 : sulfur compound metabolic process; 0006807 : nitrogen compound metabolic process; 0017144 : drug metabolic process; 0046483 : heterocycle metabolic process		353	Oryza sativa subsp. indica (Rice) []		UniRef50_Q7XXS4	BGIOSGA025849
A2YML2	Protein THYLAKOID FORMATION1, chloroplastic			0006091 : generation of precursor metabolites and energy; 0015979 : photosynthesis; 0065003 : protein-containing complex assembly		287	Oryza sativa subsp. indica (Rice) []		UniRef50_Q84PB7	BGIOSGA024095
A2YN39	C2 domain-containing protein					493	Oryza sativa subsp. indica (Rice) []		UniRef50_A0A6G1D8B5	BGIOSGA026029
B8B4H5	Alanine--tRNA ligase, chloroplastic/mitochondrial precursor; ( EC=6.1.1.7; AltName: Full=Alanyl-tRNA synthetase; Short=AlaRS)	0016874 : ligase activity; 0000166 : nucleotide binding; 0008144 : drug binding; 0043167 : ion binding; 0003676 : nucleic acid binding	0009536 : plastid; 0005739 : mitochondrion	0006412 : translation; 0006520 : cellular amino acid metabolic process; 0016070 : RNA metabolic process		996	Oryza sativa subsp. indica (Rice) []		UniRef50_Q9FFC7	BGIOSGA022618
P0C2Y9	ATP synthase subunit b, chloroplastic; (AltName: Full=ATP synthase F(0) sector subunit b; AltName: Full=ATPase subunit I)	0000166 : nucleotide binding; 0008144 : drug binding; 0043167 : ion binding; 0005215 : transporter activity; 0016787 : hydrolase activity	0009536 : plastid; 0009579 : thylakoid; 0016020 : membrane; 0016469 : proton-transporting two-sector ATPase complex			183	Oryza sativa subsp. indica (Rice) []	SF001284	UniRef50_P06290
A2YVG3	14_3_3 domain-containing protein					256	Oryza sativa subsp. indica (Rice) []	SF000868	UniRef50_P42645	BGIOSGA026944
A2YWD9	Phospho-2-dehydro-3-deoxyheptonate aldolase; ( EC=2.5.1.54)	0016740 : transferase activity	0009536 : plastid	0006520 : cellular amino acid metabolic process; 0006725 : cellular aromatic compound metabolic process; 0006082 : organic acid metabolic process		505	Oryza sativa subsp. indica (Rice) []		UniRef50_A0A067XH53	BGIOSGA026777
A2YY59	Superoxide dismutase [Cu-Zn]; ( EC=1.15.1.1)	0043167 : ion binding; 0016209 : antioxidant activity; 0016491 : oxidoreductase activity	0009536 : plastid	0050896 : response to stimulus; 0016458 : gene silencing		203	Oryza sativa subsp. indica (Rice) []	SF000348	UniRef50_P07505	BGIOSGA029201
A2Z3G7	Triose-phosphate isomerase	0016853 : isomerase activity	0009536 : plastid	0009657 : plastid organization; 0006081 : cellular aldehyde metabolic process; 0006793 : phosphorus metabolic process; 0005975 : carbohydrate metabolic process; 0006066 : alcohol metabolic process; 0006082 : organic acid metabolic process; 0006091 : generation of precursor metabolites and energy; 0009117 : nucleotide metabolic process; 0017144 : drug metabolic process; 0051186 : cofactor metaboli…		304	Oryza sativa subsp. indica (Rice) []	SF001477	UniRef50_P48491	BGIOSGA029371
A2ZHU8	60S acidic ribosomal protein P0		1990904 : ribonucleoprotein complex; 0005840 : ribosome	0042254 : ribosome biogenesis		320	Oryza sativa subsp. indica (Rice) []	SF039087	UniRef50_P41095	BGIOSGA036674
A2ZJL3	Protein RETICULATA-RELATED 1, chloroplastic-like		0009536 : plastid; 0016020 : membrane			432	Oryza sativa subsp. indica (Rice) []		UniRef50_Q93W02	BGIOSGA036363
A2ZLU3	Osmotin-like protein					233	Oryza sativa subsp. indica (Rice) []		UniRef50_K3Z977	BGIOSGA037624
A2ZM43	Peptidase A1 domain-containing protein					446	Oryza sativa subsp. indica (Rice) []		UniRef50_A0A3B6H7T3	BGIOSGA037682
B8A7T9	Trigger_N domain-containing protein			0006457 : protein folding; 0015031 : protein transport		229	Oryza sativa subsp. indica (Rice) []		UniRef50_J3L6N9	BGIOSGA000337
B8AB01	Glyoxylate reductase	0000166 : nucleotide binding; 0048037 : cofactor binding; 0016491 : oxidoreductase activity				469	Oryza sativa subsp. indica (Rice) []		UniRef50_A0A0E0FIY3	BGIOSGA002081
B8ADR9	Fumarylacetoacetase; ( EC=3.7.1.2; AltName: Full=Fumarylacetoacetate hydrolase)	0016787 : hydrolase activity; 0043167 : ion binding		0008150 : biological_process; 0006082 : organic acid metabolic process; 0006725 : cellular aromatic compound metabolic process; 0006520 : cellular amino acid metabolic process; 0017144 : drug metabolic process		429	Oryza sativa subsp. indica (Rice) []		UniRef50_Q8RW90	BGIOSGA006951
B8AIG1	ArsA_ATPase domain-containing protein	0000166 : nucleotide binding; 0008144 : drug binding; 0043167 : ion binding; 0016787 : hydrolase activity				402	Oryza sativa subsp. indica (Rice) []		UniRef50_A0A8J5VW76	BGIOSGA005629
B8AKV0	Haloacid dehalogenase-like hydrolase domain-containing protein	0016787 : hydrolase activity				320	Oryza sativa subsp. indica (Rice) []		UniRef50_A0A0E0KFL5	BGIOSGA012984
B8AP72	SLH domain-containing protein					608	Oryza sativa subsp. indica (Rice) []		UniRef50_A0A804J3J5	BGIOSGA014002
B8APG3	Peroxidase; ( EC=1.11.1.7)	0046906 : tetrapyrrole binding; 0048037 : cofactor binding; 0043167 : ion binding	0005576 : extracellular region	0017144 : drug metabolic process; 0051186 : cofactor metabolic process; 0050896 : response to stimulus		384	Oryza sativa subsp. indica (Rice) []		UniRef50_I1H5P9	BGIOSGA012589
B8AQE5	Dynamin-related protein 1C	0000166 : nucleotide binding; 0001882 : nucleoside binding; 0043167 : ion binding; 0016787 : hydrolase activity	0005737 : cytoplasm; 0031982 : vesicle; 0043229 : intracellular organelle; 0016020 : membrane	0007005 : mitochondrion organization; 0048285 : organelle fission; 0032501 : multicellular organismal process; 0032502 : developmental process		611	Oryza sativa subsp. indica (Rice) []		UniRef50_Q39821	BGIOSGA013444
B8AVZ8	PAP_fibrillin domain-containing protein					301	Oryza sativa subsp. indica (Rice) []		UniRef50_I1J335	BGIOSGA017314
B8B107	V-type proton ATPase catalytic subunit A; ( EC=7.1.2.2; AltName: Full=V-ATPase 69 kDa subunit; AltName: Full=Vacuolar proton pump subunit alpha)	0000166 : nucleotide binding; 0008144 : drug binding; 0043167 : ion binding; 0005215 : transporter activity; 0016787 : hydrolase activity	0016469 : proton-transporting two-sector ATPase complex			620	Oryza sativa subsp. indica (Rice) []		UniRef50_Q40002	BGIOSGA020739
B8B267	Thylakoid lumenal 16.5 kDa protein, chloroplastic			0006091 : generation of precursor metabolites and energy; 0015979 : photosynthesis; 0019538 : protein metabolic process		239	Oryza sativa subsp. indica (Rice) []		UniRef50_K3XZ45	BGIOSGA023570
B8B7H0	Peptidylprolyl isomerase; ( EC=5.2.1.8)	0016853 : isomerase activity	0009579 : thylakoid	0006464 : cellular protein modification process		432	Oryza sativa subsp. indica (Rice) []		UniRef50_P82869	BGIOSGA025957
B8BH96	3-ketoacyl-CoA thiolase 2, peroxisomal	0016740 : transferase activity				461	Oryza sativa subsp. indica (Rice) []		UniRef50_A0A2J6M1L4	BGIOSGA033076
B8BIC2	Haloacid dehalogenase-like hydrolase domain-containing protein Sgpp					256	Oryza sativa subsp. indica (Rice) []		UniRef50_A0A3B5ZW88	BGIOSGA033472
B8BJI2	Aldehyde dehydrogenase	0016491 : oxidoreductase activity	0016020 : membrane	0006081 : cellular aldehyde metabolic process		482	Oryza sativa subsp. indica (Rice) []	SF036492	UniRef50_Q70DU8	BGIOSGA034952
B8BN80	Carotenoid 9,10(9',10')-cleavage dioxygenase 1	0043167 : ion binding; 0051213 : dioxygenase activity				540	Oryza sativa subsp. indica (Rice) []		UniRef50_C3VEQ4	BGIOSGA037874
B8BNI2	Thioredoxin domain-containing protein	0016491 : oxidoreductase activity	0009536 : plastid	0017144 : drug metabolic process; 0051186 : cofactor metabolic process; 0009657 : plastid organization		172	Oryza sativa subsp. indica (Rice) []		UniRef50_Q9ZP20	BGIOSGA036503
B8BP98	O-methyltransferase ZRP4	0016740 : transferase activity; 0005515 : protein binding		0008152 : metabolic process		357	Oryza sativa subsp. indica (Rice) []	SF005739	UniRef50_A8QW53	BGIOSGA036321
B8BPN4	Aldo_ket_red domain-containing protein	0016491 : oxidoreductase activity		0005975 : carbohydrate metabolic process; 0006082 : organic acid metabolic process; 0006766 : vitamin metabolic process; 0051186 : cofactor metabolic process		316	Oryza sativa subsp. indica (Rice) []		UniRef50_I1IIE5	BGIOSGA036192
P0C357	Photosystem I P700 chlorophyll a apoprotein A2; ( EC=1.97.1.12; AltName: Full=PSI-B; AltName: Full=PsaB)	0048037 : cofactor binding; 0051540 : metal cluster binding; 0043167 : ion binding; 0046906 : tetrapyrrole binding; 0009055 : electron transfer activity	0009536 : plastid; 0009579 : thylakoid; 0016020 : membrane; 0009521 : photosystem	0015979 : photosynthesis		734	Oryza sativa subsp. indica (Rice) []	SF002905	UniRef50_P0C357
P0C360	Photosystem I iron-sulfur center; ( EC=1.97.1.12; AltName: Full=9 kDa polypeptide; AltName: Full=PSI-C; AltName: Full=Photosystem I subunit VII; AltName: Full=PsaC)	0048037 : cofactor binding; 0051540 : metal cluster binding; 0009055 : electron transfer activity; 0043167 : ion binding	0009536 : plastid; 0009579 : thylakoid; 0016020 : membrane; 0009521 : photosystem	0015979 : photosynthesis; 0022900 : electron transport chain		81	Oryza sativa subsp. indica (Rice) []	SF036430	UniRef50_P31087
