# Supplementary material for: Microbe-Responsive Proteomes During Plant–Microbe Interactions Between Rice Genotypes and the Multifunctional Methylobacterium oryzae CBMB20
Source: Rice (N Y). 2023 May 5;16:23. doi: 10.1186/s12284-023-00639-y (PMC10163190; doi:10.1186/s12284-023-00639-y)
Supplement: Supplementary file 7 — Additional file 7. Table S6. Gene ontology terms of significant DAPs in FL478-NI versus FL478-I. [file 12284_2023_639_MOESM7_ESM.xlsx]

## Sheet: Sheet1
Protein AC	Protein Name	GO Slim Func.	GO Slim Comp.	GO Slim Proc.	KEGG Pathway ID	Length	Organism Name	PIRSF ID	UniRef50	Ensembl Genome
A2WXB2	Fructose-1,6-bisphosphatase, cytosolic; ( Short=FBPase; EC=3.1.3.11; AltName: Full=D-fructose-1,6-bisphosphate 1-phosphohydrolase)	0016787 : hydrolase activity; 0043167 : ion binding	0005737 : cytoplasm	0005975 : carbohydrate metabolic process		339	Oryza sativa subsp. indica (Rice) []	SF000904; SF500210	UniRef50_Q43139	BGIOSGA004865
A2WYG9	Probable mitochondrial import receptor subunit TOM20; (AltName: Full=Translocase of outer membrane 20 kDa subunit)		0016020 : membrane; 0005739 : mitochondrion; 0032991 : protein-containing complex	0007005 : mitochondrion organization; 0015031 : protein transport; 0051641 : cellular localization; 0061024 : membrane organization		201	Oryza sativa subsp. indica (Rice) []	SF008746	UniRef50_Q5JJI4	BGIOSGA005073
A2X208	Outer envelope protein 80, chloroplastic; (AltName: Full=Chloroplastic outer envelope protein of 80 kDa; Short=OsOEP80)		0009536 : plastid; 0016020 : membrane	0009657 : plastid organization		665	Oryza sativa subsp. indica (Rice) []		UniRef50_Q6H7M7	BGIOSGA006952
A2YIW7	Thioredoxin H-type; ( Short=Trx-H; AltName: Full=Phloem sap 13 kDa protein 1)	0030234 : enzyme regulator activity; 0016491 : oxidoreductase activity	0005737 : cytoplasm	0006810 : transport; 0050896 : response to stimulus		122	Oryza sativa subsp. indica (Rice) []	SF000077	UniRef50_Q39241	BGIOSGA024701
A2ZLS4	Putative diaminopimelate epimerase, chloroplastic precursor; ( Short=DAP epimerase; EC=5.1.1.7)	0016853 : isomerase activity	0009536 : plastid	0006520 : cellular amino acid metabolic process		357	Oryza sativa subsp. indica (Rice) []		UniRef50_Q2QNF7	BGIOSGA037614
A2WJU9	Peptidyl-prolyl cis-trans isomerase; ( Short=PPIase; EC=5.2.1.8)	0016853 : isomerase activity		0006464 : cellular protein modification process		295	Oryza sativa subsp. indica (Rice) []		UniRef50_I1HB99	BGIOSGA002534
A2WN65	ADP-ribosylation factor	0000166 : nucleotide binding; 0001882 : nucleoside binding; 0043167 : ion binding; 0016787 : hydrolase activity	0005794 : Golgi apparatus	0015031 : protein transport; 0016192 : vesicle-mediated transport		216	Oryza sativa subsp. indica (Rice) []		UniRef50_P36397	BGIOSGA001940
A2WXB0	Actin	0000166 : nucleotide binding; 0008144 : drug binding; 0043167 : ion binding	0005856 : cytoskeleton			361	Oryza sativa subsp. indica (Rice) []		UniRef50_A0A5F5Y4I0	BGIOSGA004862
A2WYX1	S-formylglutathione hydrolase; ( EC=3.1.2.12)	0016787 : hydrolase activity		0006081 : cellular aldehyde metabolic process; 0017144 : drug metabolic process; 0050896 : response to stimulus		211	Oryza sativa subsp. indica (Rice) []		UniRef50_B9SCD6	BGIOSGA005139
A2X0V4	Eukaryotic initiation factor 4A-11	0000166 : nucleotide binding; 0008144 : drug binding; 0043167 : ion binding; 0016787 : hydrolase activity; 0003676 : nucleic acid binding; 0004386 : helicase activity	0005737 : cytoplasm; 0005634 : nucleus			414	Oryza sativa subsp. indica (Rice) []		UniRef50_Q6Z2Z4	BGIOSGA007529
A2X813	AAI domain-containing protein					128	Oryza sativa subsp. indica (Rice) []		UniRef50_A0A4S8KGL3	BGIOSGA008761
A2XF22	Oxysterol-binding protein-related protein 3B	0008289 : lipid binding				463	Oryza sativa subsp. indica (Rice) []		UniRef50_Q9SR33	BGIOSGA012322
A2XTX6	3-oxoacyl-[acyl-carrier-protein] synthase	0016740 : transferase activity		0006082 : organic acid metabolic process; 0044255 : cellular lipid metabolic process		462	Oryza sativa subsp. indica (Rice) []	SF000447	UniRef50_A0A396IBA9	BGIOSGA015012
A2XVD7	Glutaredoxin domain-containing protein	0016491 : oxidoreductase activity				112	Oryza sativa subsp. indica (Rice) []		UniRef50_P55142	BGIOSGA016737
A2XZ41	Oxalate--CoA ligase	0016874 : ligase activity	0005737 : cytoplasm	0050896 : response to stimulus; 0051704 : multi-organism process; 0006082 : organic acid metabolic process; 0006725 : cellular aromatic compound metabolic process; 0019748 : secondary metabolic process; 0032501 : multicellular organismal process; 0032502 : developmental process; 0050789 : regulation of biological process; 0000003 : reproduction		518	Oryza sativa subsp. indica (Rice) []		UniRef50_Q9SMT7	BGIOSGA014062
A2XZK1	NAD(P)-bd_dom domain-containing protein	0016491 : oxidoreductase activity				293	Oryza sativa subsp. indica (Rice) []		UniRef50_A0A5J9W8A5	BGIOSGA019034
A2Y3Z4	NAC-A/B domain-containing protein		0005737 : cytoplasm; 0032991 : protein-containing complex			205	Oryza sativa subsp. indica (Rice) []	SF015901	UniRef50_I1H5F9	BGIOSGA019745
A2Y5M6	Omp85 domain-containing protein		0009536 : plastid; 0016020 : membrane			520	Oryza sativa subsp. indica (Rice) []		UniRef50_Q9SRL6	BGIOSGA017884
A2Y7J4	Eukaryotic translation initiation factor 3 subunit D; ( Short=eIF3d; AltName: Full=Eukaryotic translation initiation factor 3 subunit 7; AltName: Full=eIF-3-zeta)	0003676 : nucleic acid binding	0005737 : cytoplasm; 1990904 : ribonucleoprotein complex; 0032991 : protein-containing complex	0006412 : translation; 0065003 : protein-containing complex assembly		585	Oryza sativa subsp. indica (Rice) []	SF016281	UniRef50_P56820	BGIOSGA017550
A2Y986	Dirigent protein		0005576 : extracellular region	0006725 : cellular aromatic compound metabolic process; 0019748 : secondary metabolic process		323	Oryza sativa subsp. indica (Rice) []		UniRef50_A2Y986	BGIOSGA021934
A2YM28	Thiamine thiazole synthase, chloroplastic; (AltName: Full=Thiazole biosynthetic enzyme; EC=2.4.2.60)	0043167 : ion binding; 0016740 : transferase activity; 0005515 : protein binding	0009536 : plastid; 0005737 : cytoplasm; 0005739 : mitochondrion	0050896 : response to stimulus; 0006725 : cellular aromatic compound metabolic process; 0006766 : vitamin metabolic process; 0006790 : sulfur compound metabolic process; 0006807 : nitrogen compound metabolic process; 0017144 : drug metabolic process; 0046483 : heterocycle metabolic process		353	Oryza sativa subsp. indica (Rice) []		UniRef50_Q7XXS4	BGIOSGA025849
A2YUR3	PKS_ER domain-containing protein	0016491 : oxidoreductase activity; 0043167 : ion binding	0009536 : plastid	0050896 : response to stimulus		309	Oryza sativa subsp. indica (Rice) []	SF000091	UniRef50_A0A6V7NZD6	BGIOSGA027051
A2YY32	GST N-terminal domain-containing protein					341	Oryza sativa subsp. indica (Rice) []	SF016966	UniRef50_Q940I2	BGIOSGA029186
A2Z9L8	Glutathione transferase; ( EC=2.5.1.18)	0016740 : transferase activity		0006518 : peptide metabolic process; 0006790 : sulfur compound metabolic process; 0051186 : cofactor metabolic process; 0050896 : response to stimulus		241	Oryza sativa subsp. indica (Rice) []	SF005591	UniRef50_F6HPG7	BGIOSGA031510
A2ZDY4	Adenosylhomocysteinase; ( EC=3.3.1.1)	0016787 : hydrolase activity		0006730 : one-carbon metabolic process		485	Oryza sativa subsp. indica (Rice) []	SF001109	UniRef50_O23255	BGIOSGA034046
A2ZJA7	Aspartyl aminopeptidase	0008233 : peptidase activity; 0043167 : ion binding		0006457 : protein folding; 0006508 : proteolysis		478	Oryza sativa subsp. indica (Rice) []		UniRef50_D7SGV2	BGIOSGA036411
B8A6Y6	Subtilisin-like protease	0008233 : peptidase activity		0006508 : proteolysis		557	Oryza sativa subsp. indica (Rice) []		UniRef50_A2Y514	BGIOSGA004877
B8A753	Peroxidase; ( EC=1.11.1.7)	0046906 : tetrapyrrole binding; 0048037 : cofactor binding; 0043167 : ion binding	0005576 : extracellular region	0017144 : drug metabolic process; 0051186 : cofactor metabolic process; 0050896 : response to stimulus		357	Oryza sativa subsp. indica (Rice) []		UniRef50_J3KZD2	BGIOSGA003395
B8A8N0	2-hydroxyacyl-CoA lyase	0016829 : lyase activity; 0043167 : ion binding; 0019842 : vitamin binding; 0048037 : cofactor binding				577	Oryza sativa subsp. indica (Rice) []		UniRef50_Q0JMH0	BGIOSGA003605
B8B4H5	Alanine--tRNA ligase, chloroplastic/mitochondrial precursor; ( EC=6.1.1.7; AltName: Full=Alanyl-tRNA synthetase; Short=AlaRS)	0016874 : ligase activity; 0000166 : nucleotide binding; 0008144 : drug binding; 0043167 : ion binding; 0003676 : nucleic acid binding	0009536 : plastid; 0005739 : mitochondrion	0006412 : translation; 0006520 : cellular amino acid metabolic process; 0016070 : RNA metabolic process		996	Oryza sativa subsp. indica (Rice) []		UniRef50_Q9FFC7	BGIOSGA022618
P0C316	Cytochrome b6	0009055 : electron transfer activity; 0043167 : ion binding	0009536 : plastid; 0009579 : thylakoid; 0016020 : membrane	0015979 : photosynthesis; 0022900 : electron transport chain; 0045333 : cellular respiration		215	Oryza sativa subsp. indica (Rice) []		UniRef50_P56773
P0C481	30S ribosomal protein S2, chloroplastic	0005198 : structural molecule activity	0009536 : plastid; 0015935 : small ribosomal subunit	0006412 : translation		236	Oryza sativa subsp. indica (Rice) []		UniRef50_P0C481
B8A8X1	TPR_REGION domain-containing protein			0006725 : cellular aromatic compound metabolic process; 0006807 : nitrogen compound metabolic process; 0042440 : pigment metabolic process; 0046483 : heterocycle metabolic process; 0051186 : cofactor metabolic process		324	Oryza sativa subsp. indica (Rice) []		UniRef50_A0A6G1C5K6	BGIOSGA001548
B8AFL1	Tocopherol cyclase, chloroplastic	0009975 : cyclase activity		0050896 : response to stimulus		470	Oryza sativa subsp. indica (Rice) []		UniRef50_Q94FY8	BGIOSGA006700
B8AGR5	Aspartate--tRNA ligase; ( EC=6.1.1.12; AltName: Full=Aspartyl-tRNA synthetase)	0016874 : ligase activity; 0000166 : nucleotide binding; 0008144 : drug binding; 0043167 : ion binding; 0003676 : nucleic acid binding	0005737 : cytoplasm	0006412 : translation; 0006520 : cellular amino acid metabolic process; 0016070 : RNA metabolic process		549	Oryza sativa subsp. indica (Rice) []		UniRef50_A0A0D9YWK9	BGIOSGA008831
B8AHM8	ADP/ATP translocase; (AltName: Full=ADP,ATP carrier protein)	0005215 : transporter activity	0016020 : membrane; 0005739 : mitochondrion	0006811 : ion transport; 0015931 : nucleobase-containing compound transport; 0015893 : drug transport		382	Oryza sativa subsp. indica (Rice) []		UniRef50_P12857	BGIOSGA008933
B8AI46	Dynamin GTPase; ( EC=3.6.5.5)	0000166 : nucleotide binding; 0001882 : nucleoside binding; 0043167 : ion binding; 0016787 : hydrolase activity	0005737 : cytoplasm; 0005856 : cytoskeleton			913	Oryza sativa subsp. indica (Rice) []		UniRef50_I1MQT0	BGIOSGA005658
B8AIS2	Fn3_like domain-containing protein	0016787 : hydrolase activity	0005576 : extracellular region	0005976 : polysaccharide metabolic process; 0009057 : macromolecule catabolic process		774	Oryza sativa subsp. indica (Rice) []		UniRef50_Q9SGZ5	BGIOSGA005609
B8AK72	UDP-glucose 6-dehydrogenase; ( EC=1.1.1.22)	0000166 : nucleotide binding; 0048037 : cofactor binding; 0016491 : oxidoreductase activity		0006082 : organic acid metabolic process; 0006793 : phosphorus metabolic process; 0009225 : nucleotide-sugar metabolic process		480	Oryza sativa subsp. indica (Rice) []	SF000124; SF500133	UniRef50_Q9AUV6	BGIOSGA013592
B8AM48	UDP-arabinopyranose mutase	0016853 : isomerase activity				312	Oryza sativa subsp. indica (Rice) []		UniRef50_D8R1R9	BGIOSGA010291
B8AP09	Fumarate hydratase; ( EC=4.2.1.2)	0016829 : lyase activity	0045239 : tricarboxylic acid cycle enzyme complex	0006082 : organic acid metabolic process; 0017144 : drug metabolic process; 0044238 : primary metabolic process; 0045333 : cellular respiration		502	Oryza sativa subsp. indica (Rice) []		UniRef50_P07954	BGIOSGA010779
B8AT02	3-oxoacyl-[acyl-carrier-protein] reductase; ( EC=1.1.1.100)	0016491 : oxidoreductase activity; 0016740 : transferase activity; 0000166 : nucleotide binding; 0048037 : cofactor binding	0009536 : plastid	0006082 : organic acid metabolic process; 0044255 : cellular lipid metabolic process		308	Oryza sativa subsp. indica (Rice) []		UniRef50_A0A078FSB3	BGIOSGA015233
B8AXG9	V-type proton ATPase subunit C	0005215 : transporter activity; 0016787 : hydrolase activity	0016020 : membrane; 0005773 : vacuole; 0016469 : proton-transporting two-sector ATPase complex	0016049 : cell growth; 0032989 : cellular component morphogenesis		377	Oryza sativa subsp. indica (Rice) []		UniRef50_K3Y819	BGIOSGA017451
B8B1K3	6-phosphogluconate dehydrogenase, decarboxylating; ( EC=1.1.1.44)	0000166 : nucleotide binding; 0048037 : cofactor binding; 0016491 : oxidoreductase activity		0005975 : carbohydrate metabolic process; 0006082 : organic acid metabolic process; 0006081 : cellular aldehyde metabolic process; 0009117 : nucleotide metabolic process; 0051186 : cofactor metabolic process; 0050896 : response to stimulus		475	Oryza sativa subsp. indica (Rice) []	SF000109	UniRef50_B8B1K3	BGIOSGA022167
B8B879	RNA helicase; ( EC=3.6.4.13)	0000166 : nucleotide binding; 0008144 : drug binding; 0043167 : ion binding; 0016787 : hydrolase activity; 0003676 : nucleic acid binding; 0004386 : helicase activity				639	Oryza sativa subsp. indica (Rice) []		UniRef50_Q8LA13	BGIOSGA024643
B8B893	Plasma membrane ATPase; ( EC=7.1.2.1)	0000166 : nucleotide binding; 0008144 : drug binding; 0043167 : ion binding; 0016787 : hydrolase activity; 0005215 : transporter activity	0016020 : membrane	0006811 : ion transport		951	Oryza sativa subsp. indica (Rice) []		UniRef50_Q9SU58	BGIOSGA025316
B8B8V4	Peptidylprolyl isomerase; ( EC=5.2.1.8)	0016853 : isomerase activity	0043229 : intracellular organelle			583	Oryza sativa subsp. indica (Rice) []		UniRef50_J3LCZ0	BGIOSGA029030
B8B9C5	Cinnamyl-alcohol dehydrogenase; ( EC=1.1.1.195)	0016491 : oxidoreductase activity; 0043167 : ion binding		0006725 : cellular aromatic compound metabolic process; 0019748 : secondary metabolic process		368	Oryza sativa subsp. indica (Rice) []		UniRef50_A0A0E0QLZ3	BGIOSGA029110
B8B9S9	Enoyl-[acyl-carrier-protein] reductase [NADH] 1, chloroplastic	0016491 : oxidoreductase activity; 0016740 : transferase activity		0006082 : organic acid metabolic process; 0044255 : cellular lipid metabolic process		464	Oryza sativa subsp. indica (Rice) []		UniRef50_Q6Z0I4	BGIOSGA028458
B8BA11	Thylakoid membrane protein slr0575		0016020 : membrane			286	Oryza sativa subsp. indica (Rice) []		UniRef50_Q2HIR7	BGIOSGA028525
B8BCC6	PsbP domain-containing protein	0043167 : ion binding	0016020 : membrane; 0009521 : photosystem	0015979 : photosynthesis		242	Oryza sativa subsp. indica (Rice) []		UniRef50_A0A0E0QL49	BGIOSGA028984
B8BDP7	Enoyl-[acyl-carrier-protein] reductase [NADH] 1, chloroplastic	0016491 : oxidoreductase activity; 0016740 : transferase activity		0006082 : organic acid metabolic process; 0044255 : cellular lipid metabolic process		371	Oryza sativa subsp. indica (Rice) []		UniRef50_Q9SLA8	BGIOSGA030415
B8BFP6	Alpha-mannosidase; ( EC=3.2.1.-)	0016787 : hydrolase activity; 0030246 : carbohydrate binding; 0043167 : ion binding		0005975 : carbohydrate metabolic process		1004	Oryza sativa subsp. indica (Rice) []		UniRef50_C0HJB3	BGIOSGA032512
B8BMU1	Ureidoglycolate hydrolase	0043167 : ion binding; 0016787 : hydrolase activity	0005783 : endoplasmic reticulum	0017144 : drug metabolic process; 0043603 : cellular amide metabolic process; 0046483 : heterocycle metabolic process; 0006139 : nucleobase-containing compound metabolic process		484	Oryza sativa subsp. indica (Rice) []		UniRef50_Q8VXY9	BGIOSGA035896
