# Supplementary material for: Microbe-Responsive Proteomes During Plant–Microbe Interactions Between Rice Genotypes and the Multifunctional Methylobacterium oryzae CBMB20
Source: Rice (N Y). 2023 May 5;16:23. doi: 10.1186/s12284-023-00639-y (PMC10163190; doi:10.1186/s12284-023-00639-y)
Supplement: Supplementary file 8 — Additional file 8. Table S7. Gene ontology terms of significant DAPs in IR29-I versus FL478-I. [file 12284_2023_639_MOESM8_ESM.xlsx]

## Sheet: Sheet1
Protein AC	Protein Name	GO Slim Func.	GO Slim Comp.	GO Slim Proc.	KEGG Pathway ID	Length	Organism Name	PIRSF ID	UniRef50	Ensembl Genome
A2WZT1	Ferredoxin--NADP reductase, leaf isozyme 2, chloroplastic precursor; ( EC=1.18.1.2; AltName: Full=Leaf FNR 2; Short=FNR-2; Short=Os-LFNR2)	0016491 : oxidoreductase activity	0009536 : plastid; 0009579 : thylakoid; 0016020 : membrane; 0032991 : protein-containing complex	0015979 : photosynthesis		366	Oryza sativa subsp. indica (Rice) []	SF000361; SF501178	UniRef50_Q8W493	BGIOSGA007302
A2WJL4	Ribosomal_S7 domain-containing protein	0003676 : nucleic acid binding; 0005198 : structural molecule activity	0015935 : small ribosomal subunit	0006412 : translation		200	Oryza sativa subsp. indica (Rice) []	SF002122	UniRef50_Q93VC6	BGIOSGA002574
A2WJQ7	NmrA domain-containing protein	0016491 : oxidoreductase activity				314	Oryza sativa subsp. indica (Rice) []	SF019659	UniRef50_K3XKC4	BGIOSGA002551
A2WNV6	ATP citrate synthase; ( EC=2.3.3.8)	0016740 : transferase activity; 0000166 : nucleotide binding	0005737 : cytoplasm	0006629 : lipid metabolic process		608	Oryza sativa subsp. indica (Rice) []		UniRef50_Q9C522	BGIOSGA001820
A2WPC2	Dihydrolipoyl dehydrogenase; ( EC=1.8.1.4)	0016491 : oxidoreductase activity; 0000166 : nucleotide binding; 0043167 : ion binding; 0048037 : cofactor binding		0050789 : regulation of biological process; 0065008 : regulation of biological quality		467	Oryza sativa subsp. indica (Rice) []	SF000210; SF000350	UniRef50_Q9HUY1	BGIOSGA001752
A2WSL8	3'-N-debenzoyl-2'-deoxytaxol N-benzoyltransferase	0016740 : transferase activity				380	Oryza sativa subsp. indica (Rice) []		UniRef50_A2WSL8	BGIOSGA001207
A2WSX8	50S ribosomal protein L31	0005198 : structural molecule activity	1990904 : ribonucleoprotein complex; 0005840 : ribosome	0006412 : translation		135	Oryza sativa subsp. indica (Rice) []		UniRef50_J3L256	BGIOSGA001162
A2WW27	4-(cytidine 5'-diphospho)-2-C-methyl-D-erythritol kinase; ( EC=2.7.1.148; AltName: Full=4-(cytidine-5'-diphospho)-2-C-methyl-D-erythritol kinase)	0016740 : transferase activity; 0000166 : nucleotide binding; 0008144 : drug binding; 0043167 : ion binding		0044255 : cellular lipid metabolic process		401	Oryza sativa subsp. indica (Rice) []		UniRef50_O81014	BGIOSGA004631
A2WXH7	Patellin-3-like	0008289 : lipid binding	0005737 : cytoplasm	0007049 : cell cycle; 0051301 : cell division		610	Oryza sativa subsp. indica (Rice) []		UniRef50_K3XFU0	BGIOSGA004903
A2WXS1	Phosphoribosylformylglycinamidine synthase; ( EC=6.3.5.3; AltName: Full=Formylglycinamide ribonucleotide amidotransferase; AltName: Full=Formylglycinamide ribotide amidotransferase)	0000166 : nucleotide binding; 0008144 : drug binding; 0043167 : ion binding; 0016874 : ligase activity		0009117 : nucleotide metabolic process; 0006520 : cellular amino acid metabolic process		1419	Oryza sativa subsp. indica (Rice) []	SF001588	UniRef50_A0A3P6BW90	BGIOSGA000359
A2WZD6	Peroxidase; ( EC=1.11.1.7)	0046906 : tetrapyrrole binding; 0048037 : cofactor binding; 0043167 : ion binding	0005576 : extracellular region	0017144 : drug metabolic process; 0051186 : cofactor metabolic process; 0050896 : response to stimulus		365	Oryza sativa subsp. indica (Rice) []		UniRef50_P84516	BGIOSGA005230
A2X0H8	Glutaminase; ( EC=3.5.1.2)	0016787 : hydrolase activity; 0005515 : protein binding	0005737 : cytoplasm	0006520 : cellular amino acid metabolic process; 0006081 : cellular aldehyde metabolic process; 0006725 : cellular aromatic compound metabolic process; 0006766 : vitamin metabolic process; 0006793 : phosphorus metabolic process; 0006807 : nitrogen compound metabolic process; 0017144 : drug metabolic process; 0046483 : heterocycle metabolic process; 0051186 : cofactor metabolic process		268	Oryza sativa subsp. indica (Rice) []	SF005639	UniRef50_Q6Z6Y1	BGIOSGA007194
A2X335	Clu domain-containing protein	0003676 : nucleic acid binding	0005737 : cytoplasm; 0043229 : intracellular organelle	0051640 : organelle localization; 0006996 : organelle organization		1770	Oryza sativa subsp. indica (Rice) []		UniRef50_J3LBG1	BGIOSGA006754
A2X7Q5	Thylakoid lumenal protein TL20.3, chloroplastic		0009536 : plastid; 0009579 : thylakoid			276	Oryza sativa subsp. indica (Rice) []		UniRef50_A0A0D3DXT1	BGIOSGA008703
A2X8M1	Uncharacterized protein	0005198 : structural molecule activity	1990904 : ribonucleoprotein complex; 0005840 : ribosome	0006412 : translation		166	Oryza sativa subsp. indica (Rice) []		UniRef50_P61866	BGIOSGA008871
A2XAQ0	AAA domain-containing protein	0000166 : nucleotide binding; 0008144 : drug binding; 0043167 : ion binding; 0016787 : hydrolase activity	0005737 : cytoplasm; 0005634 : nucleus; 0000502 : proteasome complex	0009057 : macromolecule catabolic process; 0019538 : protein metabolic process		418	Oryza sativa subsp. indica (Rice) []	SF001171	UniRef50_O42586	BGIOSGA005415
A2XBF5	4a-hydroxytetrahydrobiopterin dehydratase; ( EC=4.2.1.96)	0016829 : lyase activity		0006066 : alcohol metabolic process; 0006725 : cellular aromatic compound metabolic process; 0006807 : nitrogen compound metabolic process; 0017144 : drug metabolic process; 0046483 : heterocycle metabolic process; 0051186 : cofactor metabolic process		203	Oryza sativa subsp. indica (Rice) []		UniRef50_A0A5J9UHA1	BGIOSGA011631
A2XC41	Chloroplast signal recognition particle 43	0005515 : protein binding; 0060090 : molecular adaptor activity	0009536 : plastid; 0032991 : protein-containing complex	0065003 : protein-containing complex assembly; 0050896 : response to stimulus		388	Oryza sativa subsp. indica (Rice) []	SF037885	UniRef50_O22265	BGIOSGA011517
A2XC53	LysM domain-containing GPI-anchored protein 2	0005515 : protein binding				356	Oryza sativa subsp. indica (Rice) []		UniRef50_Q8H8C7	BGIOSGA011785
A2XCL6	AAA-ATPase	0000166 : nucleotide binding; 0008144 : drug binding; 0043167 : ion binding; 0016787 : hydrolase activity		0007049 : cell cycle		809	Oryza sativa subsp. indica (Rice) []	SF001172	UniRef50_Q9SCN8	BGIOSGA011435
A2XF22	Oxysterol-binding protein-related protein 3B	0008289 : lipid binding				463	Oryza sativa subsp. indica (Rice) []		UniRef50_Q9SR33	BGIOSGA012322
A2XGC1	ABC transporter domain-containing protein	0000166 : nucleotide binding; 0008144 : drug binding; 0043167 : ion binding; 0005215 : transporter activity; 0016787 : hydrolase activity	0009536 : plastid	0000003 : reproduction; 0032501 : multicellular organismal process; 0032502 : developmental process; 0009657 : plastid organization; 0061024 : membrane organization		311	Oryza sativa subsp. indica (Rice) []		UniRef50_Q9CAF5	BGIOSGA010800
A2XGS7	50S ribosomal protein L6, chloroplastic	0003676 : nucleic acid binding; 0005198 : structural molecule activity	1990904 : ribonucleoprotein complex; 0005840 : ribosome	0006412 : translation		226	Oryza sativa subsp. indica (Rice) []		UniRef50_A0A2G2VJ18	BGIOSGA010720
A2XIZ4	Lysine--tRNA ligase; ( EC=6.1.1.6; AltName: Full=Lysyl-tRNA synthetase)	0000166 : nucleotide binding; 0008144 : drug binding; 0043167 : ion binding; 0016874 : ligase activity; 0003676 : nucleic acid binding	0005737 : cytoplasm	0006412 : translation; 0006520 : cellular amino acid metabolic process; 0016070 : RNA metabolic process		630	Oryza sativa subsp. indica (Rice) []	SF039101	UniRef50_Q6F2U9	BGIOSGA010345
A2XLS8	CBS domain-containing protein CBSX3, mitochondrial					233	Oryza sativa subsp. indica (Rice) []	SF038365	UniRef50_A0A7J8NA24	BGIOSGA009847
A2XMW9	ENT domain-containing protein	0005198 : structural molecule activity	0005634 : nucleus; 1990904 : ribonucleoprotein complex; 0005840 : ribosome	0006412 : translation		817	Oryza sativa subsp. indica (Rice) []		UniRef50_A2XMW9	BGIOSGA009645
A2XN63	S5 DRBM domain-containing protein	0003676 : nucleic acid binding; 0005198 : structural molecule activity	0015935 : small ribosomal subunit	0006412 : translation		274	Oryza sativa subsp. indica (Rice) []	SF002120	UniRef50_P15880	BGIOSGA013786
A2XNY1	30S ribosomal protein S6 alpha, chloroplastic	0003676 : nucleic acid binding; 0005198 : structural molecule activity	1990904 : ribonucleoprotein complex; 0005840 : ribosome	0006412 : translation		215	Oryza sativa subsp. indica (Rice) []		UniRef50_J3LUP2	BGIOSGA013918
A2XPF9	Thioredoxin-like_fold domain-containing protein					226	Oryza sativa subsp. indica (Rice) []		UniRef50_I1IWH1	BGIOSGA014011
A2XW22	Glutamate dehydrogenase 2, mitochondrial precursor; ( Short=OsGDH2; EC=1.4.1.3)	0016491 : oxidoreductase activity	0005739 : mitochondrion	0006520 : cellular amino acid metabolic process; 0007154 : cell communication; 0050896 : response to stimulus		411	Oryza sativa subsp. indica (Rice) []	SF000185	UniRef50_A2XW22	BGIOSGA016863
A2YIW7	Thioredoxin H-type; ( Short=Trx-H; AltName: Full=Phloem sap 13 kDa protein 1)	0030234 : enzyme regulator activity; 0016491 : oxidoreductase activity	0005737 : cytoplasm	0006810 : transport; 0050896 : response to stimulus		122	Oryza sativa subsp. indica (Rice) []	SF000077	UniRef50_Q39241	BGIOSGA024701
A2YL07	Glutamate--cysteine ligase B, chloroplastic precursor; ( EC=6.3.2.2; AltName: Full=Gamma-ECS B; Short=GCS B; AltName: Full=Gamma-glutamylcysteine synthetase B)	0000166 : nucleotide binding; 0008144 : drug binding; 0043167 : ion binding; 0016874 : ligase activity	0009536 : plastid	0006518 : peptide metabolic process; 0006790 : sulfur compound metabolic process; 0051186 : cofactor metabolic process		496	Oryza sativa subsp. indica (Rice) []	SF017901	UniRef50_P46309
A2XUM3	Protein kinase domain-containing protein					517	Oryza sativa subsp. indica (Rice) []		UniRef50_Q8VYG9	BGIOSGA016604
A2XY71	AB hydrolase-1 domain-containing protein	0003824 : catalytic activity				392	Oryza sativa subsp. indica (Rice) []		UniRef50_Q8VZ57	BGIOSGA014235
A2XYX9	Dihydroorotate dehydrogenase (quinone), mitochondrial; ( Short=DHOdehase; EC=1.3.5.2)	0016491 : oxidoreductase activity	0005739 : mitochondrion; 0016020 : membrane	0006139 : nucleobase-containing compound metabolic process; 0009116 : nucleoside metabolic process; 0009117 : nucleotide metabolic process		469	Oryza sativa subsp. indica (Rice) []		UniRef50_Q7XKC8	BGIOSGA017346
A2Y2Y4	Stromal 70 kDa heat shock-related protein, chloroplastic	0000166 : nucleotide binding; 0008144 : drug binding; 0043167 : ion binding				648	Oryza sativa subsp. indica (Rice) []	SF002581	UniRef50_A0A162BJI0	BGIOSGA019575
A2Y8Y0	Ribosomal_S10 domain-containing protein	0003676 : nucleic acid binding; 0005198 : structural molecule activity	0015935 : small ribosomal subunit	0006412 : translation		128	Oryza sativa subsp. indica (Rice) []	SF002128	UniRef50_P35686	BGIOSGA021998
A2YBG8	Ubiquitin receptor RAD23; (AltName: Full=DNA repair protein RAD23)	0003676 : nucleic acid binding; 0005515 : protein binding	0005737 : cytoplasm; 0005634 : nucleus	0006281 : DNA repair; 0006508 : proteolysis; 0009057 : macromolecule catabolic process		413	Oryza sativa subsp. indica (Rice) []		UniRef50_I1LEX5	BGIOSGA022658
A2YBK1	Aldedh domain-containing protein	0016491 : oxidoreductase activity				549	Oryza sativa subsp. indica (Rice) []		UniRef50_Q43274	BGIOSGA022671
A2YCP9	Serine hydroxymethyltransferase; ( EC=2.1.2.1)	0016740 : transferase activity; 0008144 : drug binding; 0019842 : vitamin binding; 0043167 : ion binding; 0048037 : cofactor binding		0006520 : cellular amino acid metabolic process; 0017144 : drug metabolic process; 0042133 : neurotransmitter metabolic process; 0006082 : organic acid metabolic process; 0006725 : cellular aromatic compound metabolic process; 0006730 : one-carbon metabolic process; 0043603 : cellular amide metabolic process; 0046483 : heterocycle metabolic process; 0051186 : cofactor metabolic process		531	Oryza sativa subsp. indica (Rice) []	SF000412	UniRef50_A0A1D6KEN9	BGIOSGA022876
A2YG06	Phosphoglycerate kinase; ( EC=2.7.2.3)	0000166 : nucleotide binding; 0008144 : drug binding; 0043167 : ion binding; 0016740 : transferase activity		0005975 : carbohydrate metabolic process; 0006082 : organic acid metabolic process; 0006091 : generation of precursor metabolites and energy; 0009117 : nucleotide metabolic process; 0017144 : drug metabolic process; 0051186 : cofactor metabolic process		401	Oryza sativa subsp. indica (Rice) []	SF000724	UniRef50_Q9LD57	BGIOSGA020715
A2YGP5	Eukaryotic initiation factor 4A-11	0000166 : nucleotide binding; 0008144 : drug binding; 0043167 : ion binding; 0016787 : hydrolase activity; 0003676 : nucleic acid binding; 0004386 : helicase activity				426	Oryza sativa subsp. indica (Rice) []		UniRef50_Q9CAI7	BGIOSGA020588
A2YI35	Aldo_ket_red domain-containing protein	0016491 : oxidoreductase activity				376	Oryza sativa subsp. indica (Rice) []		UniRef50_C5X9G4	BGIOSGA025135
A2YIS2	Ribos_L4_asso_C domain-containing protein	0005198 : structural molecule activity	1990904 : ribonucleoprotein complex; 0005840 : ribosome	0006412 : translation		405	Oryza sativa subsp. indica (Rice) []	SF002156	UniRef50_Q9XF97	BGIOSGA025258
A2YKQ6	Photosystem I reaction center subunit IV A, chloroplastic		0009536 : plastid; 0009579 : thylakoid; 0016020 : membrane; 0009521 : photosystem	0015979 : photosynthesis		148	Oryza sativa subsp. indica (Rice) []	SF002911	UniRef50_A2YKQ6	BGIOSGA025595
A2YLT1	ATP synthase gamma chain, chloroplastic	0005215 : transporter activity; 0016787 : hydrolase activity	0016469 : proton-transporting two-sector ATPase complex			358	Oryza sativa subsp. indica (Rice) []		UniRef50_P0C1M0	BGIOSGA025793
A2YN39	C2 domain-containing protein					493	Oryza sativa subsp. indica (Rice) []		UniRef50_A0A6G1D8B5	BGIOSGA026029
A2YPM1	Elongation factor beta-1	0003676 : nucleic acid binding	0005737 : cytoplasm; 0032991 : protein-containing complex			224	Oryza sativa subsp. indica (Rice) []	SF003015	UniRef50_P29545	BGIOSGA026325
A2YQJ6	Far upstream element-binding protein 3	0003676 : nucleic acid binding				700	Oryza sativa subsp. indica (Rice) []		UniRef50_K3YGH7	BGIOSGA027864
A2YS08	Lactoylglutathione lyase; ( EC=4.4.1.5)	0016829 : lyase activity; 0043167 : ion binding				291	Oryza sativa subsp. indica (Rice) []		UniRef50_Q948T6	BGIOSGA027518
A2YSI3	3-hydroxyacyl-[acyl-carrier-protein] dehydratase; ( EC=4.2.1.59)	0016829 : lyase activity; 0016740 : transferase activity	0005737 : cytoplasm	0006082 : organic acid metabolic process; 0044255 : cellular lipid metabolic process; 0005975 : carbohydrate metabolic process; 0006793 : phosphorus metabolic process		348	Oryza sativa subsp. indica (Rice) []		UniRef50_A2YSI3	BGIOSGA027438
A2YWD9	Phospho-2-dehydro-3-deoxyheptonate aldolase; ( EC=2.5.1.54)	0016740 : transferase activity	0009536 : plastid	0006520 : cellular amino acid metabolic process; 0006725 : cellular aromatic compound metabolic process; 0006082 : organic acid metabolic process		505	Oryza sativa subsp. indica (Rice) []		UniRef50_A0A067XH53	BGIOSGA026777
A2YXF8	NTF2 domain-containing protein			0006810 : transport; 0051641 : cellular localization		122	Oryza sativa subsp. indica (Rice) []	SF005429	UniRef50_Q9C7F5	BGIOSGA026589
A2YY54	Photosystem I reaction center subunit II, chloroplastic		0009536 : plastid; 0009579 : thylakoid; 0016020 : membrane; 0009521 : photosystem	0015979 : photosynthesis		203	Oryza sativa subsp. indica (Rice) []	SF002909	UniRef50_P12353	BGIOSGA026484
A2Z1N0	20 kDa chaperonin, chloroplastic	0000166 : nucleotide binding; 0008144 : drug binding; 0043167 : ion binding		0008152 : metabolic process; 0050789 : regulation of biological process; 0050896 : response to stimulus; 0065009 : regulation of molecular function		245	Oryza sativa subsp. indica (Rice) []	SF038157	UniRef50_O65282	BGIOSGA029691
A2Z3I6	Extracellular ribonuclease LE	0016787 : hydrolase activity; 0003676 : nucleic acid binding				252	Oryza sativa subsp. indica (Rice) []		UniRef50_K3ZWD5	BGIOSGA029365
A2Z3I8	Extracellular ribonuclease LE	0016787 : hydrolase activity; 0003676 : nucleic acid binding				259	Oryza sativa subsp. indica (Rice) []		UniRef50_J3MZK8	BGIOSGA029364
A2Z4F1	Peroxidase; ( EC=1.11.1.7)	0046906 : tetrapyrrole binding; 0048037 : cofactor binding; 0043167 : ion binding	0005576 : extracellular region	0017144 : drug metabolic process; 0051186 : cofactor metabolic process; 0050896 : response to stimulus		336	Oryza sativa subsp. indica (Rice) []		UniRef50_A0A3B6TWE0	BGIOSGA032397
A2Z7B3	GDP-mannose 3,5-epimerase 1; ( Short=GDP-Man 3,5-epimerase 1; EC=5.1.3.18; AltName: Full=OsGME-1)	0016853 : isomerase activity; 0000166 : nucleotide binding; 0048037 : cofactor binding		0005975 : carbohydrate metabolic process; 0006082 : organic acid metabolic process; 0006766 : vitamin metabolic process; 0051186 : cofactor metabolic process		378	Oryza sativa subsp. indica (Rice) []		UniRef50_Q93VR3	BGIOSGA032923
A2Z620	Nodulin-related protein 1			0006066 : alcohol metabolic process; 0006082 : organic acid metabolic process; 0019748 : secondary metabolic process; 0042180 : cellular ketone metabolic process; 0044255 : cellular lipid metabolic process; 0050789 : regulation of biological process; 0050896 : response to stimulus		165	Oryza sativa subsp. indica (Rice) []	SF031132	UniRef50_C5XF29	BGIOSGA032706
A2Z932	Cytochrome b5 heme-binding domain-containing protein		0016020 : membrane			231	Oryza sativa subsp. indica (Rice) []	SF038378	UniRef50_Q9XFM6	BGIOSGA031603
A2Z9L8	Glutathione transferase; ( EC=2.5.1.18)	0016740 : transferase activity		0006518 : peptide metabolic process; 0006790 : sulfur compound metabolic process; 0051186 : cofactor metabolic process; 0050896 : response to stimulus		241	Oryza sativa subsp. indica (Rice) []	SF005591	UniRef50_F6HPG7	BGIOSGA031510
A2Z9V2	Ubiquitin-like domain-containing protein	0005515 : protein binding	0005634 : nucleus			575	Oryza sativa subsp. indica (Rice) []		UniRef50_A0A453J347	BGIOSGA031477
A2ZCE6	Protein disulfide-isomerase; ( EC=5.3.4.1)	0016853 : isomerase activity	0005783 : endoplasmic reticulum	0000003 : reproduction; 0032501 : multicellular organismal process; 0032502 : developmental process; 0006457 : protein folding		512	Oryza sativa subsp. indica (Rice) []		UniRef50_Q9SRG3	BGIOSGA034348
A2ZHU8	60S acidic ribosomal protein P0		1990904 : ribonucleoprotein complex; 0005840 : ribosome	0042254 : ribosome biogenesis		320	Oryza sativa subsp. indica (Rice) []	SF039087	UniRef50_P41095	BGIOSGA036674
A2ZIS7	PsbP domain-containing protein	0043167 : ion binding	0016020 : membrane; 0009521 : photosystem	0015979 : photosynthesis		268	Oryza sativa subsp. indica (Rice) []	SF038180	UniRef50_O49292	BGIOSGA036500
B8A8X3	Usp domain-containing protein					167	Oryza sativa subsp. indica (Rice) []		UniRef50_K3XMC1	BGIOSGA001545
B8AAX3	PsbP domain-containing protein	0043167 : ion binding	0016020 : membrane; 0009521 : photosystem	0015979 : photosynthesis		272	Oryza sativa subsp. indica (Rice) []		UniRef50_A0A218X3D6	BGIOSGA004641
B8ABA7	Phosphoglycerate mutase (2,3-diphosphoglycerate-independent); ( EC=5.4.2.12)	0043167 : ion binding; 0016853 : isomerase activity	0005737 : cytoplasm	0005975 : carbohydrate metabolic process; 0006082 : organic acid metabolic process; 0006091 : generation of precursor metabolites and energy; 0009117 : nucleotide metabolic process; 0017144 : drug metabolic process; 0051186 : cofactor metabolic process		559	Oryza sativa subsp. indica (Rice) []	SF001492	UniRef50_I1HST7	BGIOSGA004691
B8ABJ9	Protein kinase domain-containing protein	0000166 : nucleotide binding; 0008144 : drug binding; 0043167 : ion binding; 0016740 : transferase activity	0016020 : membrane	0006464 : cellular protein modification process; 0006793 : phosphorus metabolic process		684	Oryza sativa subsp. indica (Rice) []		UniRef50_O48788	BGIOSGA001241
B8ACN2	Protoporphyrinogen oxidase; ( EC=1.3.3.4)	0000166 : nucleotide binding; 0043167 : ion binding; 0048037 : cofactor binding; 0016491 : oxidoreductase activity	0009536 : plastid	0006725 : cellular aromatic compound metabolic process; 0006807 : nitrogen compound metabolic process; 0042440 : pigment metabolic process; 0046483 : heterocycle metabolic process; 0051186 : cofactor metabolic process		536	Oryza sativa subsp. indica (Rice) []		UniRef50_Q9AR38	BGIOSGA003290
B8ACZ3	Leucine--tRNA ligase; ( EC=6.1.1.4; AltName: Full=Leucyl-tRNA synthetase)	0016787 : hydrolase activity; 0000166 : nucleotide binding; 0008144 : drug binding; 0043167 : ion binding; 0016874 : ligase activity	0009536 : plastid; 0005739 : mitochondrion	0000003 : reproduction; 0032501 : multicellular organismal process; 0032502 : developmental process; 0006412 : translation; 0006520 : cellular amino acid metabolic process; 0016070 : RNA metabolic process		946	Oryza sativa subsp. indica (Rice) []		UniRef50_A0A0G0QYL2	BGIOSGA002499
B8ADH7	Phospholipase D; ( EC=3.1.4.4)	0043167 : ion binding; 0016787 : hydrolase activity	0016020 : membrane	0006629 : lipid metabolic process; 0006793 : phosphorus metabolic process; 0006807 : nitrogen compound metabolic process; 0044255 : cellular lipid metabolic process		812	Oryza sativa subsp. indica (Rice) []	SF036470	UniRef50_A0A438KEP8	BGIOSGA002291
B8ADR9	Fumarylacetoacetase; ( EC=3.7.1.2; AltName: Full=Fumarylacetoacetate hydrolase)	0016787 : hydrolase activity; 0043167 : ion binding		0008150 : biological_process; 0006082 : organic acid metabolic process; 0006725 : cellular aromatic compound metabolic process; 0006520 : cellular amino acid metabolic process; 0017144 : drug metabolic process		429	Oryza sativa subsp. indica (Rice) []		UniRef50_Q8RW90	BGIOSGA006951
B8AE20	Eukaryotic translation initiation factor 3 subunit G; ( Short=eIF3g; AltName: Full=Eukaryotic translation initiation factor 3 RNA-binding subunit; Short=eIF-3 RNA-binding subunit; AltName: Full=Eukaryotic translation initiation factor 3 subunit 4)	0003676 : nucleic acid binding	0005737 : cytoplasm; 1990904 : ribonucleoprotein complex; 0032991 : protein-containing complex	0006412 : translation; 0065003 : protein-containing complex assembly		289	Oryza sativa subsp. indica (Rice) []	SF037949	UniRef50_A0A0D9YZG4	BGIOSGA009176
B8AEH4	Aspartate aminotransferase; ( EC=2.6.1.1)	0016740 : transferase activity; 0008144 : drug binding; 0019842 : vitamin binding; 0043167 : ion binding; 0048037 : cofactor binding	0009536 : plastid	0008152 : metabolic process; 0006520 : cellular amino acid metabolic process; 0050896 : response to stimulus		458	Oryza sativa subsp. indica (Rice) []		UniRef50_P46248	BGIOSGA009209
B8AJE7	L-ascorbate peroxidase; ( EC=1.11.1.11)	0046906 : tetrapyrrole binding; 0048037 : cofactor binding; 0016209 : antioxidant activity; 0016491 : oxidoreductase activity	0016020 : membrane	0050896 : response to stimulus		457	Oryza sativa subsp. indica (Rice) []		UniRef50_Q69SV0	BGIOSGA006268
B8AN25	Sec-independent protein translocase protein TatA		0016020 : membrane	0015031 : protein transport; 0051641 : cellular localization		171	Oryza sativa subsp. indica (Rice) []		UniRef50_Q9XFJ8	BGIOSGA010193
B8ANU6	Photosynthetic NDH subunit of subcomplex B 2, chloroplastic	0030246 : carbohydrate binding; 0003824 : catalytic activity	0009536 : plastid; 0009579 : thylakoid; 0016020 : membrane; 0032991 : protein-containing complex	0005975 : carbohydrate metabolic process; 0015979 : photosynthesis; 0022900 : electron transport chain		342	Oryza sativa subsp. indica (Rice) []		UniRef50_A0A5P1EXT6	BGIOSGA011418
B8APY8	Valine--tRNA ligase; ( EC=6.1.1.9; AltName: Full=Valyl-tRNA synthetase)	0016787 : hydrolase activity; 0000166 : nucleotide binding; 0008144 : drug binding; 0043167 : ion binding; 0016874 : ligase activity		0032501 : multicellular organismal process; 0032502 : developmental process; 0000003 : reproduction; 0006412 : translation; 0006520 : cellular amino acid metabolic process; 0016070 : RNA metabolic process		1061	Oryza sativa subsp. indica (Rice) []		UniRef50_A0A1D1XKT3	BGIOSGA013372
B8AQE5	Dynamin-related protein 1C	0000166 : nucleotide binding; 0001882 : nucleoside binding; 0043167 : ion binding; 0016787 : hydrolase activity	0005737 : cytoplasm; 0031982 : vesicle; 0043229 : intracellular organelle; 0016020 : membrane	0007005 : mitochondrion organization; 0048285 : organelle fission; 0032501 : multicellular organismal process; 0032502 : developmental process		611	Oryza sativa subsp. indica (Rice) []		UniRef50_Q39821	BGIOSGA013444
B8AQH5	Mitochondrial outer membrane protein porin 2-like	0005215 : transporter activity	0005739 : mitochondrion; 0016020 : membrane			277	Oryza sativa subsp. indica (Rice) []		UniRef50_Q84P97	BGIOSGA011263
B8AQH8	Methionine--tRNA ligase; ( EC=6.1.1.10)	0000166 : nucleotide binding; 0008144 : drug binding; 0043167 : ion binding; 0016874 : ligase activity	0009536 : plastid; 0005739 : mitochondrion	0006412 : translation; 0006520 : cellular amino acid metabolic process; 0016070 : RNA metabolic process; 0000003 : reproduction; 0032501 : multicellular organismal process; 0032502 : developmental process		602	Oryza sativa subsp. indica (Rice) []		UniRef50_I1H8B2	BGIOSGA012088
B8AQR2	NADH dehydrogenase [ubiquinone] iron-sulfur protein 1, mitochondrial	0048037 : cofactor binding; 0051540 : metal cluster binding; 0016491 : oxidoreductase activity	0016020 : membrane	0006119 : oxidative phosphorylation; 0022900 : electron transport chain; 0045333 : cellular respiration		627	Oryza sativa subsp. indica (Rice) []		UniRef50_Q9FGI6	BGIOSGA009924
B8AT33	C2H2-type domain-containing protein	0043167 : ion binding				645	Oryza sativa subsp. indica (Rice) []		UniRef50_K3Y5Z4	BGIOSGA016934
B8ATR3	Stress protein DDR48					235	Oryza sativa subsp. indica (Rice) []		UniRef50_C5YGE3	BGIOSGA015105
B8AVM5	ATPase_AAA_core domain-containing protein	0000166 : nucleotide binding; 0008144 : drug binding; 0043167 : ion binding; 0016787 : hydrolase activity	0009536 : plastid			456	Oryza sativa subsp. indica (Rice) []		UniRef50_W1PI34	BGIOSGA014185
P0C2Y9	ATP synthase subunit b, chloroplastic; (AltName: Full=ATP synthase F(0) sector subunit b; AltName: Full=ATPase subunit I)	0000166 : nucleotide binding; 0008144 : drug binding; 0043167 : ion binding; 0005215 : transporter activity; 0016787 : hydrolase activity	0009536 : plastid; 0009579 : thylakoid; 0016020 : membrane; 0016469 : proton-transporting two-sector ATPase complex			183	Oryza sativa subsp. indica (Rice) []	SF001284	UniRef50_P06290
P0C316	Cytochrome b6	0009055 : electron transfer activity; 0043167 : ion binding	0009536 : plastid; 0009579 : thylakoid; 0016020 : membrane	0015979 : photosynthesis; 0022900 : electron transport chain; 0045333 : cellular respiration		215	Oryza sativa subsp. indica (Rice) []		UniRef50_P56773
P0C339	NAD(P)H-quinone oxidoreductase subunit J, chloroplastic; ( EC=7.1.1.-; AltName: Full=NAD(P)H dehydrogenase subunit J; AltName: Full=NADH-plastoquinone oxidoreductase subunit J)	0016491 : oxidoreductase activity; 0048037 : cofactor binding	0009536 : plastid; 0009579 : thylakoid; 0016020 : membrane	0006091 : generation of precursor metabolites and energy; 0015979 : photosynthesis		159	Oryza sativa subsp. indica (Rice) []	SF036581	UniRef50_Q6ENH1
P0C496	50S ribosomal protein L2, chloroplastic	0003676 : nucleic acid binding; 0005198 : structural molecule activity; 0016740 : transferase activity	0009536 : plastid; 0005840 : ribosome	0006412 : translation		273	Oryza sativa subsp. indica (Rice) []	SF002158	UniRef50_P56791
B8AVT0	Glucose-6-phosphate dehydrogenase (NADP(+)); ( EC=1.1.1.49)	0016491 : oxidoreductase activity; 0000166 : nucleotide binding; 0048037 : cofactor binding		0005975 : carbohydrate metabolic process; 0006081 : cellular aldehyde metabolic process; 0009117 : nucleotide metabolic process; 0051186 : cofactor metabolic process		473	Oryza sativa subsp. indica (Rice) []	SF000110	UniRef50_Q9LK23	BGIOSGA016632
B8AXY6	T-complex protein 1 subunit zeta	0000166 : nucleotide binding; 0008144 : drug binding; 0043167 : ion binding; 0016787 : hydrolase activity; 0005515 : protein binding	0005737 : cytoplasm			535	Oryza sativa subsp. indica (Rice) []		UniRef50_Q9M888	BGIOSGA018808
B8AY77	Importin subunit alpha	0003674 : molecular_function	0005737 : cytoplasm	0015031 : protein transport; 0051641 : cellular localization		502	Oryza sativa subsp. indica (Rice) []	SF005673	UniRef50_O80480	BGIOSGA018778
B8AYE1	Dihydrolipoyl dehydrogenase; ( EC=1.8.1.4)	0016491 : oxidoreductase activity; 0000166 : nucleotide binding; 0043167 : ion binding; 0048037 : cofactor binding		0050789 : regulation of biological process; 0065008 : regulation of biological quality		502	Oryza sativa subsp. indica (Rice) []	SF000350	UniRef50_Q9SPB1	BGIOSGA019228
B8B2A2	Phosphopyruvate hydratase; ( EC=4.2.1.11)	0043167 : ion binding; 0016829 : lyase activity	0005737 : cytoplasm; 0032991 : protein-containing complex	0005975 : carbohydrate metabolic process; 0006082 : organic acid metabolic process; 0006091 : generation of precursor metabolites and energy; 0009117 : nucleotide metabolic process; 0017144 : drug metabolic process; 0051186 : cofactor metabolic process		446	Oryza sativa subsp. indica (Rice) []	SF001400	UniRef50_A0A4D9B7Q5	BGIOSGA021980
B8B332	Methionine--tRNA ligase; ( EC=6.1.1.10; AltName: Full=Methionyl-tRNA synthetase)	0000166 : nucleotide binding; 0008144 : drug binding; 0043167 : ion binding; 0016874 : ligase activity; 0003676 : nucleic acid binding	0005737 : cytoplasm	0006412 : translation; 0006520 : cellular amino acid metabolic process; 0016070 : RNA metabolic process; 0032501 : multicellular organismal process; 0032502 : developmental process; 0000003 : reproduction		804	Oryza sativa subsp. indica (Rice) []		UniRef50_Q9ZTS1	BGIOSGA021160
B8B3P0	20 kDa chaperonin, chloroplastic	0000166 : nucleotide binding; 0008144 : drug binding; 0043167 : ion binding		0008152 : metabolic process; 0050789 : regulation of biological process; 0050896 : response to stimulus; 0065009 : regulation of molecular function		277	Oryza sativa subsp. indica (Rice) []	SF038157	UniRef50_O65282	BGIOSGA022469
B8B3U4	Elongation factor 1-gamma	0016740 : transferase activity; 0003676 : nucleic acid binding		0050896 : response to stimulus		458	Oryza sativa subsp. indica (Rice) []		UniRef50_Q5Z627	BGIOSGA021001
B8B402	Kinesin motor domain-containing protein	0000166 : nucleotide binding; 0008144 : drug binding; 0043167 : ion binding; 0005515 : protein binding; 0003774 : motor activity	0005856 : cytoskeleton	0009657 : plastid organization; 0051234 : establishment of localization; 0051640 : organelle localization; 0006928 : movement of cell or subcellular component		1306	Oryza sativa subsp. indica (Rice) []		UniRef50_B9FS74	BGIOSGA021660
B8B4A1	PfkB domain-containing protein	0016740 : transferase activity	0009536 : plastid	0006082 : organic acid metabolic process; 0044255 : cellular lipid metabolic process; 0005975 : carbohydrate metabolic process; 0005976 : polysaccharide metabolic process; 0009059 : macromolecule biosynthetic process		355	Oryza sativa subsp. indica (Rice) []		UniRef50_Q9C524	BGIOSGA022591
B8B5H7	Synaptotagmin-5	0008289 : lipid binding	0044464 : cell part; 0016020 : membrane	0006869 : lipid transport		515	Oryza sativa subsp. indica (Rice) []		UniRef50_B9IC33	BGIOSGA025553
B8B5T6	Xylose isomerase; ( EC=5.3.1.5)	0043167 : ion binding; 0016853 : isomerase activity		0005975 : carbohydrate metabolic process		478	Oryza sativa subsp. indica (Rice) []		UniRef50_Q9FKK7	BGIOSGA023742
B8B5W7	Peroxidase; ( EC=1.11.1.7)	0046906 : tetrapyrrole binding; 0048037 : cofactor binding; 0043167 : ion binding	0005576 : extracellular region	0017144 : drug metabolic process; 0051186 : cofactor metabolic process; 0050896 : response to stimulus		313	Oryza sativa subsp. indica (Rice) []		UniRef50_Q9FLC0	BGIOSGA026388
B8B7H0	Peptidylprolyl isomerase; ( EC=5.2.1.8)	0016853 : isomerase activity	0009579 : thylakoid	0006464 : cellular protein modification process		432	Oryza sativa subsp. indica (Rice) []		UniRef50_P82869	BGIOSGA025957
B8B7K4	t-SNARE coiled-coil homology domain-containing protein	0005515 : protein binding	0016020 : membrane	0015031 : protein transport; 0051641 : cellular localization; 0016192 : vesicle-mediated transport		303	Oryza sativa subsp. indica (Rice) []		UniRef50_Q9SRV7	BGIOSGA024766
B8B9C5	Cinnamyl-alcohol dehydrogenase; ( EC=1.1.1.195)	0016491 : oxidoreductase activity; 0043167 : ion binding		0006725 : cellular aromatic compound metabolic process; 0019748 : secondary metabolic process		368	Oryza sativa subsp. indica (Rice) []		UniRef50_A0A0E0QLZ3	BGIOSGA029110
B8B9S9	Enoyl-[acyl-carrier-protein] reductase [NADH] 1, chloroplastic	0016491 : oxidoreductase activity; 0016740 : transferase activity		0006082 : organic acid metabolic process; 0044255 : cellular lipid metabolic process		464	Oryza sativa subsp. indica (Rice) []		UniRef50_Q6Z0I4	BGIOSGA028458
B8BEH6	ANK_REP_REGION domain-containing protein	0008233 : peptidase activity		0006508 : proteolysis		649	Oryza sativa subsp. indica (Rice) []		UniRef50_B8BEH6	BGIOSGA030529
B8BGM4	Alanine transaminase; ( EC=2.6.1.2)	0008144 : drug binding; 0019842 : vitamin binding; 0043167 : ion binding; 0048037 : cofactor binding; 0016740 : transferase activity		0008152 : metabolic process; 0006520 : cellular amino acid metabolic process		483	Oryza sativa subsp. indica (Rice) []		UniRef50_F4I7I0	BGIOSGA032845
B8BH45	Cell division cycle protein 48 homolog	0000166 : nucleotide binding; 0008144 : drug binding; 0043167 : ion binding; 0016787 : hydrolase activity				755	Oryza sativa subsp. indica (Rice) []		UniRef50_F6GWA3	BGIOSGA033032
B8BHB8	SAP domain-containing protein			0043170 : macromolecule metabolic process; 0006807 : nitrogen compound metabolic process; 0044238 : primary metabolic process		836	Oryza sativa subsp. indica (Rice) []		UniRef50_F4J3M2	BGIOSGA033084
B8BJ19	Pyruvate carboxyltransferase domain-containing protein	0016740 : transferase activity		0006520 : cellular amino acid metabolic process		609	Oryza sativa subsp. indica (Rice) []		UniRef50_Q2RAP8	BGIOSGA034775
B8BLN3	RF_PROK_I domain-containing protein	0003676 : nucleic acid binding	0009536 : plastid	0009657 : plastid organization; 0006412 : translation; 0061024 : membrane organization		416	Oryza sativa subsp. indica (Rice) []		UniRef50_Q8RX79	BGIOSGA035647
B8BNI2	Thioredoxin domain-containing protein	0016491 : oxidoreductase activity	0009536 : plastid	0017144 : drug metabolic process; 0051186 : cofactor metabolic process; 0009657 : plastid organization		172	Oryza sativa subsp. indica (Rice) []		UniRef50_Q9ZP20	BGIOSGA036503
Q9LKM3	Phospholipase D; ( EC=3.1.4.4)	0043167 : ion binding; 0016787 : hydrolase activity	0016020 : membrane	0006629 : lipid metabolic process; 0006793 : phosphorus metabolic process; 0006807 : nitrogen compound metabolic process; 0044255 : cellular lipid metabolic process		832	Oryza sativa subsp. indica (Rice) []	SF036470	UniRef50_A0A251TP29	BGIOSGA020921
